# Supplementary material for: Prognostic Prediction Model for Glioblastoma: A Ferroptosis-Related Gene Prediction Model and Independent External Validation
Source: J Clin Med. 2023 Feb 8;12(4):1341. doi: 10.3390/jcm12041341 (PMC9960289; doi:10.3390/jcm12041341)
Supplement: Supplementary file 1 [file jcm-12-01341-s001.zip]

Archive with 10 entries (10 files):
- Supplementary Figure S1.pdf
- Supplementary Figure S2.tif
- Supplementary Figure S3.tif
- Supplementary Table S1.xlsx
- Supplementary Table S2.xlsx
- Supplementary Table S3.xlsx
- Supplementary Table S4.xlsx
- Supplementary Table S5.xlsx
- Supplementary Table S6.xlsx
- Supplementary Table S7.xlsx
