# Supplementary material for: Prognostic Prediction Model for Glioblastoma: A Ferroptosis-Related Gene Prediction Model and Independent External Validation
Source: J Clin Med. 2023 Feb 8;12(4):1341. doi: 10.3390/jcm12041341 (PMC9960289; doi:10.3390/jcm12041341)
Supplement: Supplementary file 1 [file jcm-12-01341-s001.zip › Supplementary Table S2.xlsx]

## Sheet: Supplemental Table S2
Metabolic key genes corresponding to qRT-PCR primer sequences
	Forward primer	Reverse primer
COX10	GCATCAGCTCAGTCAGTGAATACA	CGTGTGGTGTGGTGGTAAGGAT
COMT	TTGACGGACGCTAACGCTAAGG	AAGGTGTGAATGCTGGCTGACTC
GPX2	TGCCAAGTCCTTCTATGACCTCAG	GCCTCAGAGCGAAGCCACATT
OCRL	CCGTTACTTGATGGCATTCCTTCG	TGGCGGTCACTTGGAGTCTGT
RRM2	GCTCACTGTAACCTCCATCTCCTG	GAGTTCAAGACCAGCCTGACCAAT
GAPDH	TGAAGGTCGGAGTCAACGG	TCCTGGAAGATGGTGATGGG
