# Supplementary material for: Prognostic Prediction Model for Glioblastoma: A Ferroptosis-Related Gene Prediction Model and Independent External Validation
Source: J Clin Med. 2023 Feb 8;12(4):1341. doi: 10.3390/jcm12041341 (PMC9960289; doi:10.3390/jcm12041341)
Supplement: Supplementary file 1 [file jcm-12-01341-s001.zip › Supplementary Table S3.xlsx]

## Sheet: Supplemental Table S3
All the DEGs compared between normal and GBM tissues
id	logFC	AveExpr	t	P.Value	adj.P.Val	B
TOMM6	-4.71936	2.94969	-188.815	0	0	998.24
EEF1G	-5.5748	3.73496	-171.872	0	0	955.788
MT-TP	7.38026	2.76778	163.14	0	0	932.258
AC005523.2	-2.26001	1.4126	-136.288	0	0	851.277
AC008894.2	-2.26543	1.43433	-134.051	0	0	843.846
AC124068.1	-3.22514	2.0158	-132.98	0	0	840.245
RPL41P1	4.81893	1.80728	128.639	0	0	825.361
AC024060.1	-2.18064	1.36299	-128.147	0	0	823.642
ARL6IP4	-4.0431	3.76035	-126.192	0	0	816.757
AC026464.4	-3.19427	2.02956	-125.745	0	0	815.168
AC012321.1	-3.18768	1.99239	-123.159	0	0	805.866
U2AF1L5	-3.14992	2.05906	-119.551	0	0	792.578
AL354740.1	-3.95466	2.67561	-116.801	0	0	782.187
AL138478.1	-2.15688	1.34814	-115.859	0	0	778.575
RNASEK	-3.75507	4.4034	-115.053	0	0	775.465
AC009041.2	-4.26374	2.66493	-114.919	0	0	774.946
AP001267.1	-2.51949	1.58133	-114.912	0	0	774.919
AC011462.2	-2.42309	1.51452	-112.824	0	0	766.748
MIR621	3.14799	1.18068	112.034	0	0	763.622
GTF2IP1	-3.34058	2.92235	-111.087	0	0	759.846
AC125494.1	-2.10994	1.36713	-110.993	0	0	759.468
CBWD3	-2.391	1.651	-110.649	0	0	758.089
OVCA2	-2.59837	1.62407	-108.911	0	0	751.052
AP002360.1	-2.44425	1.52774	-108.33	0	0	748.677
SNX15	-2.22402	1.80813	-107.273	0	0	744.323
AC010618.1	-2.87968	1.91359	-105.915	0	0	738.672
C17orf49	-2.7767	2.71625	-105.343	0	0	736.272
RBM34	-2.47737	2.39359	-104.768	0	0	733.845
AC245595.1	-3.55947	2.2271	-104.545	0	0	732.902
AC068831.4	-3.14672	1.96984	-104.005	4.94065645841247e-323	7.35762559786784e-320	730.611
FP671120.4	-8.49578	5.36651	-103.874	7.90505033345994e-323	1.14544179331835e-319	730.049
AC016026.1	-2.76318	1.73281	-103.768	1.38338380835549e-322	1.95175692733126e-319	729.601
MAGED4B	-3.50243	2.78035	-103.66	2.17388884170148e-322	2.98840546543536e-319	729.137
CELF6	-2.37128	1.49761	-103.54	3.55727265005698e-322	4.76788170206178e-319	728.623
AP003108.2	-2.36801	1.6976	-103.236	1.30433330502089e-321	1.70558871929086e-318	727.323
AC114546.3	-2.71944	1.69974	-103.01	3.43869689505508e-321	4.3894965865378e-318	726.355
NPIPA9	-5.53739	3.53997	-102.88	6.04736350509686e-321	7.53993582118326e-318	725.793
MATR3	-3.18017	2.45629	-102.735	1.12844593510141e-320	1.37498568050748e-317	725.17
U2AF1	-2.84975	1.94049	-102.302	7.32205287136727e-320	8.72349379094697e-317	723.304
FP236383.3	-8.44612	5.38573	-102.18	1.24188340738656e-319	1.44741511130903e-316	722.776
AC074143.1	-3.07049	1.91952	-101.671	1.13447353598067e-318	1.26713603632957e-315	720.569
AC034102.4	-2.06047	1.28788	-101.603	1.52628735575861e-318	1.66997640825074e-315	720.273
DDX47	-2.01399	1.98066	-101.556	1.87553247949087e-318	2.011058455866e-315	720.067
ANKHD1	-2.42919	1.92809	-101.541	1.99943426215494e-318	2.10187586377347e-315	720.003
AC008264.2	-2.20656	1.4088	-101.422	3.36265031084719e-318	3.46695713873584e-315	719.485
UBE2V1	-2.66822	3.10515	-101.183	9.58211664301639e-318	9.69294376392764e-315	718.44
AC006333.1	2.3167	0.871124	101.143	1.13979956364284e-317	1.13163099993871e-314	718.266
AC138969.1	-5.2745	3.69233	-101.053	1.68864127950721e-317	1.64605681683864e-314	717.874
MIR3682	4.24423	1.59177	100.528	1.69629000858361e-316	1.62398564694303e-313	715.572
EIF3C	-4.00082	3.86239	-100.518	1.775003756774e-316	1.66953116513449e-313	715.526
AC118754.1	-3.21573	2.14187	-100.449	2.40093562230341e-316	2.21933381926324e-313	715.225
AL008729.2	-4.12683	2.71914	-99.9863	1.85108281097613e-315	1.68206953805046e-312	713.186
AC008403.1	-2.93812	1.84053	-99.9021	2.68645323416644e-315	2.40048028738745e-312	712.815
AC243919.1	4.66221	2.11437	99.5207	1.45808769110843e-314	1.28151566202268e-311	711.126
NACA	-2.43341	5.79032	-98.9882	1.56155234418324e-313	1.35031461014025e-310	708.76
BBS1	-2.38768	2.21785	-98.9257	2.0645846567999e-313	1.75696154293671e-310	708.481
RPL41P5	3.18052	1.19287	98.5301	1.21241940726525e-312	0	706.714
PTRH1	-2.36657	1.55039	-98.2774	3.7682938894458e-312	0	705.582
CBWD5	-2.85245	2.3105	-97.7289	4.46065835594129e-311	3.62347e-308	703.115
AL358781.1	-3.35065	2.09424	-97.6341	6.84383564714775e-311	5.4764e-308	702.688
SARNP	-2.789	2.61358	-97.4768	1.39464359757246e-310	1.09957e-307	701.977
SPSB3	-2.64304	2.37668	-97.0883	8.12167570544752e-310	6.31054e-307	700.218
ATP6V1G2-DDX39B	-2.49644	1.57124	-97.0835	8.30100598688559e-310	6.35774e-307	700.196
TREX1	-2.88309	1.80202	-96.8512	0	1.77751e-306	699.142
RGPD6	-2.48575	1.5566	-96.8194	0	2.0268e-306	698.997
ZACN	-3.01026	2.09032	-96.7849	0	2.3394e-306	698.84
SMIM11B	-2.9032	1.82137	-96.399	0	1.34405e-305	697.081
PMS2P6	-2.00878	1.3531	-95.8917	1.92319e-307	1.35668e-304	694.76
POLR2F	-3.38496	2.57322	-95.6091	7.05747e-307	4.91392e-304	693.462
DMRTC1B	-2.68886	1.69842	-95.5468	9.40563e-307	6.46492e-304	693.175
AC087292.1	-2.63582	1.67672	-95.5305	1.01402e-306	6.8816e-304	693.1
AL049840.6	2.78683	1.13017	94.9514	1.47469e-305	9.88282e-303	690.427
AC005944.1	-4.33777	2.7112	-94.7679	3.45563e-305	2.28724e-302	689.577
SLX1A	-2.68951	1.69625	-94.7497	3.76031e-305	2.45856e-302	689.493
AC093010.2	3.86369	1.4558	94.05	9.80165e-304	6.25591e-301	686.237
RPL32P29	-2.61353	1.63355	-93.4672	1.50751e-302	9.39795e-300	683.508
SULT1A3	-2.91877	1.86002	-92.9791	1.50438e-301	9.27062e-299	681.211
CMC4	-2.09219	1.30833	-92.9161	2.02553e-301	1.23403e-298	680.914
TRAPPC5	-3.20591	2.75236	-92.8496	2.7749e-301	1.67158e-298	680.6
AC004967.1	2.15732	1.04305	92.2168	5.5853e-300	3.32716e-297	677.602
DNAJC25-GNG10	-2.21048	1.38267	-92.1856	6.47937e-300	3.81735e-297	677.453
GUSBP11	-2.46583	1.78982	-91.7558	5.03768e-299	2.93571e-296	675.405
KLC1	-4.21157	4.37206	-91.2112	6.85157e-298	3.9078e-295	672.799
RASA4	-2.92429	2.1952	-91.1019	1.15941e-297	6.54309e-295	672.273
AC015688.6	-2.47956	1.54982	-90.9299	2.65433e-297	1.48236e-294	671.446
SNHG14	-3.08019	3.29626	-90.8718	3.51258e-297	1.94144e-294	671.166
SERF1B	-3.12192	2.63689	-90.3656	4.05862e-296	2.22036e-293	668.722
GOLGA2P7	-2.09426	1.59093	-90.2656	6.59173e-296	3.53403e-293	668.238
MSANTD3-TMEFF1	-2.60976	1.74104	-89.3038	7.16185e-294	3.80166e-291	663.555
AC008738.7	-4.01853	2.51167	-89.2021	1.17905e-293	6.19729e-291	663.058
PLGLB1	-2.09583	1.4295	-89.1246	1.72427e-293	8.97506e-291	662.678
AC016876.1	-2.17481	1.38989	-89.0414	2.59438e-293	1.33743e-290	662.27
GET4	-2.1878	2.39676	-88.6873	1.48065e-292	7.56021e-290	660.53
MIR635	2.27639	0.853828	88.4595	4.55635e-292	2.28299e-289	659.407
FAM156A	-2.28057	1.59403	-88.4533	4.69723e-292	2.33179e-289	659.377
KIAA0408	-2.62239	1.69318	-88.2599	1.22207e-291	6.0109e-289	658.422
FP236383.2	-8.34131	5.42503	-88.1476	2.13122e-291	1.03874e-288	657.866
AARSD1	-2.14337	2.66524	-87.5896	3.41156e-290	1.61862e-287	655.096
PIK3R2	-2.6725	2.2201	-87.5727	3.71132e-290	1.7454e-287	655.012
AC092338.1	-2.10663	1.43001	-87.5379	4.41404e-290	2.05783e-287	654.839
NPIPA1	-4.0154	3.50866	-87.5205	4.81302e-290	2.22449e-287	654.752
AC124319.1	-2.54063	1.6626	-87.3981	8.86427e-290	4.06188e-287	654.142
BSCL2	-3.83869	4.17623	-87.1845	2.57816e-289	1.17138e-286	653.076
NPIPB12	-3.43545	2.45306	-86.4128	1.24421e-287	5.51287e-285	649.203
CCNI2	-3.45511	2.79246	-85.5156	1.17182e-285	5.0665e-283	644.662
CHMP4A	-2.66941	2.9674	-84.6882	8.04526e-284	3.42326e-281	640.437
XBP1	-2.58822	1.61773	-84.3441	4.72114e-283	1.99303e-280	638.669
ACAD11	-2.0585	1.50582	-84.0687	1.95576e-282	8.12823e-280	637.249
DNLZ	-2.32509	1.64212	-83.9871	2.98078e-282	1.2293e-279	636.828
AC010332.1	2.56895	0.963537	83.7266	1.1484e-281	4.69992e-279	635.48
RPL13AP25	2.86418	1.27664	83.5965	2.25643e-281	9.04122e-279	634.806
AC129492.1	-3.24152	2.04856	-83.5962	2.25976e-281	9.04122e-279	634.804
RASA4B	-2.54234	1.6377	-83.4469	4.90875e-281	1.94943e-278	634.029
AC139256.2	-2.62455	1.75887	-83.1546	2.25026e-280	8.87083e-278	632.508
EIF4A1	-3.01728	3.4727	-83.1	2.99208e-280	1.17091e-277	632.223
EEF1A1P9	2.41508	1.00263	82.989	5.33998e-280	2.07458e-277	631.644
AC090984.1	-2.39141	1.49472	-82.8444	1.13794e-279	4.3891e-277	630.888
AC073864.1	-2.8859	1.80378	-82.5081	6.63277e-279	2.54002e-276	629.127
CMC2	-2.40292	3.30248	-81.9101	1.5492e-277	5.84912e-275	625.978
SLX1A-SULT1A3	-2.36153	1.50967	-81.8817	1.8002e-277	6.74923e-275	625.828
AL603825.1	2.29846	0.862105	81.3555	2.93019e-276	1.09095e-273	623.04
AC011472.3	-2.05642	1.28535	-81.1463	8.92095e-276	3.29848e-273	621.928
GAPDHP1	2.80367	1.94959	80.1013	2.41315e-273	8.74163e-271	616.331
AC007192.2	-4.27575	2.67243	-79.7919	1.28182e-272	4.55115e-270	614.662
AC005726.3	-2.44567	1.59536	-79.5246	5.45103e-272	1.9101e-269	613.216
NOMO2	-3.15022	3.49726	-79.3825	1.17825e-271	4.10193e-269	612.445
COMMD3-BMI1	-2.01318	1.26516	-79.3772	1.21318e-271	4.19626e-269	612.416
PDXP	-3.99365	3.66491	-79.2651	2.2309e-271	7.66701e-269	611.807
CERS6-AS1	-2.95995	1.85308	-78.947	1.26187e-270	4.28182e-268	610.075
ACTBP2	2.1598	0.872259	78.8293	2.39918e-270	8.08977e-268	609.433
AL583722.2	-2.68373	1.67742	-78.5382	1.1805e-269	3.93107e-267	607.841
HEPN1	-4.22273	2.63929	-78.4922	1.51924e-269	5.02782e-267	607.588
AC012615.3	-2.71416	1.6965	-77.8837	4.32189e-268	1.37922e-265	604.242
MCF2L	-2.83646	3.34427	-77.6107	1.95491e-267	6.16523e-265	602.734
NPIPB3	-3.40348	2.67975	-77.5794	2.32529e-267	7.29039e-265	602.56
AL732372.2	-2.25687	1.47519	-77.4932	3.75049e-267	1.16904e-264	602.082
AC090498.1	-3.75994	5.46843	-77.4661	4.3587e-267	1.35077e-264	601.932
C18orf32	-2.92834	3.57938	-77.3922	6.56772e-267	2.02365e-264	601.522
PLA2G4B	-2.10702	1.51307	-77.3473	8.42601e-267	2.56673e-264	601.273
RPN2	2.53402	4.06674	77.1468	2.56972e-266	7.69667e-264	600.159
EEF1A1P12	2.35717	0.982993	77.1251	2.89955e-266	8.63631e-264	600.038
SNORD104	2.58228	0.968538	77.0221	5.1444e-266	1.51542e-263	599.465
PTMAP4	2.01749	0.791118	76.9944	6.00389e-266	1.75894e-263	599.311
CEMP1	-2.29245	1.43287	-76.901	1.01117e-265	2.94631e-263	598.79
GAPDHP65	2.31543	1.11431	76.3601	2.08853e-264	6.02003e-262	595.763
CHKB	-2.38749	2.67101	-76.2311	4.31181e-264	1.22962e-261	595.038
NDUFV2	-2.39575	3.50641	-76.1515	6.74883e-264	1.91442e-261	594.59
AP002884.1	-2.02948	1.27399	-75.8218	4.33003e-263	1.21542e-260	592.732
RPL36A	-3.28172	5.03591	-75.8147	4.50828e-263	1.25887e-260	592.692
EGLN2	-2.04301	3.0984	-75.6868	9.29075e-263	2.58085e-260	591.969
NDUFB8	-2.85007	4.95971	-75.4887	2.85357e-262	7.886e-260	590.847
EEF1A1P13	2.46731	1.41466	75.4443	3.67092e-262	1.00928e-259	590.596
AL355816.2	-2.17395	1.35881	-75.3019	8.23538e-262	2.25267e-259	589.788
MICOS10	-2.62598	4.0792	-75.2625	1.03019e-261	2.80365e-259	589.564
SYNE1	-2.49261	2.82406	-75.2454	1.13557e-261	3.07481e-259	589.467
UQCRB	-2.52688	4.79247	-75.2077	1.40744e-261	3.79182e-259	589.252
HMGN2P3	2.40983	0.966113	74.9741	5.32406e-261	1.42719e-258	587.922
AC009084.3	-2.66599	1.66633	-74.8481	1.09274e-260	2.90026e-258	587.203
GDF1	-2.92918	1.83083	-74.662	3.16647e-260	8.32176e-258	586.14
CBWD6	-2.22319	1.76656	-74.6199	4.03037e-260	1.05405e-257	585.899
BOLA2B	-2.90332	2.36955	-74.6107	4.24718e-260	1.10536e-257	585.846
AC018738.1	2.75163	1.24877	74.5371	6.47769e-260	1.67772e-257	585.424
RPL17	-3.277	5.46313	-74.3661	1.72764e-259	4.43176e-257	584.444
MTX1P1	2.25657	1.01283	73.8071	4.32609e-258	1.08889e-255	581.224
HCG25	-2.3119	2.24129	-73.6946	8.29295e-258	2.07762e-255	580.574
TTC7B	-2.86933	3.1439	-73.4417	3.58998e-257	8.82889e-255	579.109
AC092683.1	-3.23806	2.09089	-73.1616	1.82924e-256	4.41763e-254	577.481
HAUS7	-2.48947	2.60258	-73.1313	2.18174e-256	5.22185e-254	577.305
TMSB10P1	2.40401	0.901685	72.9699	5.59028e-256	1.32616e-253	576.364
NGRN	-2.43649	4.37383	-72.8529	1.10741e-255	2.60402e-253	575.68
POLR2J3	-2.85885	2.52012	-72.8338	1.23787e-255	2.89808e-253	575.569
LRRC24	-2.02774	1.30573	-72.1279	7.79254e-254	1.79305e-251	571.428
AF111169.1	-2.12842	1.33035	-71.7391	7.74416e-253	1.75927e-250	569.132
TMEM191A	-2.26849	1.71473	-71.6237	1.53377e-252	3.46962e-250	568.448
NPIPB5	-3.54605	3.1135	-71.3599	7.34477e-252	1.65452e-249	566.882
MT-TC	3.09467	1.16068	71.1164	3.13041e-251	6.99294e-249	565.433
EIF3CL	-2.24617	2.32828	-71.0968	3.51791e-251	7.82596e-249	565.316
SRXN1	-2.05544	2.05301	-71.0597	4.38895e-251	9.72334e-249	565.095
EEF1A1P19	2.05771	1.11071	70.6719	4.46218e-250	9.72484e-248	562.776
YBX1P10	2.11465	1.14646	70.4653	1.54143e-249	3.3189e-247	561.537
AF127577.1	-2.23773	1.39867	-70.1162	1.26122e-248	2.68324e-246	559.435
AC025259.1	-2.10043	1.31322	-69.7672	1.03985e-247	2.17772e-245	557.326
MCF2L2	-2.70164	2.00996	-69.6184	2.56456e-247	5.32922e-245	556.423
CARMIL2	-3.01229	2.31537	-69.6148	2.62072e-247	5.42489e-245	556.401
LINC01106	-3.58239	2.34697	-69.2938	1.84459e-246	3.7039e-244	554.45
RPL21P16	-3.56985	4.57676	-69.2192	2.90814e-246	5.79605e-244	553.995
AC011481.1	-2.15081	2.2793	-69.189	3.49444e-246	6.93879e-244	553.811
RPS18P12	2.86808	1.19725	68.6574	9.04234e-245	1.73759e-242	550.558
AC015813.2	-2.05251	1.33351	-68.6082	1.22312e-244	2.34197e-242	550.256
AP003419.1	-2.2894	1.44395	-68.5467	1.78411e-244	3.3919e-242	549.878
ADAP1	-3.12899	3.23348	-67.7008	3.31987e-242	6.13753e-240	544.652
TUBA8	-2.99201	1.98144	-67.2796	4.56885e-241	8.36005e-239	542.03
MRPS24	-2.04552	3.44246	-67.1219	1.22368e-240	2.21639e-238	541.045
RPS29	-3.5527	5.99056	-67.0375	2.07529e-240	3.74621e-238	540.517
GLS2	-2.76513	1.84802	-66.9576	3.42208e-240	6.13606e-238	540.016
LINC02217	-2.46358	1.68568	-66.8289	7.66963e-240	1.35707e-237	539.209
FTLP2	2.56461	1.00806	66.7943	9.52936e-240	1.67507e-237	538.992
RN7SL1	-5.50225	3.439	-66.6619	2.18927e-239	3.82324e-237	538.16
AC004057.1	-3.78174	3.9336	-66.5817	3.62562e-239	6.29063e-237	537.656
TUBAP2	2.11004	1.18801	66.5369	4.80921e-239	8.3173e-237	537.373
RPS10P3	2.16894	0.855323	66.2235	3.47283e-238	5.91076e-236	535.396
MGST3	-2.2539	4.32142	-66.2012	4.00027e-238	6.78692e-236	535.255
AC022336.2	-2.04505	1.27825	-66.1783	4.62346e-238	7.81947e-236	535.11
AP002956.1	-2.75387	1.72216	-66.1051	7.34793e-238	1.23882e-235	534.647
A1BG	-2.18848	1.72538	-66.0365	1.13454e-237	1.90081e-235	534.212
MIR25	2.34342	0.878965	65.7157	8.69555e-237	1.44333e-234	532.176
NDUFA7	-2.15391	3.24783	-65.7049	9.31345e-237	1.54112e-234	532.107
SOX10	-2.85719	1.78583	-65.6997	9.62777e-237	1.58336e-234	532.074
PFN1P1	2.04971	0.891801	65.6552	1.27775e-236	2.09492e-234	531.791
KCNC4	-2.1599	1.89885	-65.4639	4.32663e-236	7.05056e-234	530.571
NPIPB4	-2.78112	2.17304	-65.2741	1.45428e-235	2.35554e-233	529.358
SNORD14A	2.27824	0.854523	65.257	1.62212e-235	2.61947e-233	529.249
AC087393.2	-3.38731	2.11716	-65.2084	2.21388e-235	3.55368e-233	528.938
RPL37AP1	2.40567	1.04632	64.9378	1.25536e-234	1.96794e-232	527.203
AC007744.1	-2.14467	1.34067	-64.7113	5.38643e-234	8.34632e-232	525.746
C2orf74	-2.18541	2.90851	-64.6536	7.81212e-234	1.20354e-231	525.374
TAF1D	-2.25898	3.64851	-64.5419	1.60596e-233	2.44603e-231	524.653
C1QTNF5	-2.07121	1.29459	-64.4488	2.92901e-233	4.3864e-231	524.052
EVL	-2.58177	4.41667	-64.3647	5.04628e-233	7.49436e-231	523.508
UNC13C	-2.85937	2.00129	-64.3392	5.95169e-233	8.81458e-231	523.343
AGAP3	-2.79142	4.66553	-64.3137	7.0168e-233	1.03634e-230	523.179
AC090772.4	-2.00092	1.31565	-64.2071	1.39956e-232	2.06139e-230	522.488
STRC	-2.12817	1.34023	-64.0955	2.88784e-232	4.23021e-230	521.763
GABARAP	-2.25068	5.50958	-64.0408	4.1175e-232	6.01502e-230	521.409
AC093484.3	-3.93602	2.4601	-63.9261	8.67688e-232	1.25728e-229	520.663
AC107464.1	-2.28168	1.44028	-63.8774	1.19093e-231	1.721e-229	520.346
CABP1	-4.75384	3.90597	-63.7701	2.39605e-231	3.42558e-229	519.647
ADIRF	-3.89354	2.43355	-63.2784	5.96138e-230	8.3015e-228	516.433
TNNT2	-2.97344	1.98547	-63.2633	6.57893e-230	9.13773e-228	516.334
PSMA6	-2.03053	3.30728	-63.2279	8.29943e-230	1.14385e-227	516.102
GRM5-AS1	-2.20434	1.38481	-63.1555	1.3352e-229	1.83548e-227	515.626
TSPOAP1	-3.15744	3.52581	-63.097	1.96026e-229	2.68786e-227	515.242
AL355472.1	2.01455	1.08279	63.0048	3.59447e-229	4.89113e-227	514.635
KCNK4	-2.06884	1.34906	-62.8931	7.49988e-229	1.01282e-226	513.9
KDELR2	2.0908	3.47588	62.6914	2.83671e-228	3.77381e-226	512.569
RIMS2	-2.79669	2.20859	-62.6467	3.81169e-228	5.05833e-226	512.274
MTATP8P2	2.3668	0.937534	62.6126	4.77693e-228	6.30801e-226	512.048
SYCE1	-2.45146	1.57886	-62.3511	2.6999e-227	3.52189e-225	510.315
DMKN	-2.26538	1.69962	-61.9865	3.04844e-226	3.92875e-224	507.891
CPT1B	-2.14706	1.78499	-61.9748	3.29489e-226	4.22605e-224	507.813
F2R	2.94225	1.76385	61.9445	4.03369e-226	5.16129e-224	507.611
AC138932.2	2.24374	0.954457	61.8909	5.76533e-226	7.35944e-224	507.253
PCNA	2.57761	3.63118	61.7518	1.45976e-225	1.85456e-223	506.324
PDE4DIP	-2.07293	3.50542	-61.524	6.70612e-225	8.43979e-223	504.799
AC008581.1	-2.06307	1.28951	-61.2886	3.25852e-224	4.06277e-222	503.218
USP32P1	-2.87582	1.96523	-61.0718	1.40212e-223	1.73207e-221	501.758
AMY2B	-2.24001	2.38061	-60.9364	3.49569e-223	4.26912e-221	500.844
PINK1	-2.23298	4.44728	-60.8858	4.92059e-223	5.98203e-221	500.502
KPNA2P3	-2.02261	1.26422	-60.7199	1.51188e-222	1.82971e-220	499.379
DST	-2.65531	3.90558	-60.3999	1.32611e-221	1.58345e-219	497.207
EEF1A1P11	2.37994	1.17479	60.3638	1.69564e-221	2.01125e-219	496.961
STAG3L5P-PVRIG2P-PILRB	-2.50103	2.51361	-60.3548	1.80262e-221	2.13341e-219	496.9
RPLP0P6	2.98292	2.32804	59.9829	2.27896e-220	2.66192e-218	494.362
SLIRP	-2.03416	4.18544	-59.9807	2.31284e-220	2.69562e-218	494.347
TGFB2-OT1	-2.08478	1.30308	-59.9253	3.37856e-220	3.91219e-218	493.968
CYP4F35P	-2.03344	1.32588	-59.8764	4.72219e-220	5.40964e-218	493.633
RPL31	-2.99043	6.92089	-59.7105	1.47226e-219	1.67229e-217	492.496
AC138430.2	-3.69639	2.31033	-59.6778	1.84165e-219	2.08305e-217	492.272
AC005339.1	-2.35569	1.4724	-59.6757	1.86852e-219	2.10899e-217	492.258
RPS11P5	2.32477	1.40064	59.2296	4.03091e-218	4.42847e-216	489.185
MIR4477B	2.68975	1.00884	59.1237	8.37657e-218	9.07259e-216	488.453
HSD17B10	2.06378	3.88132	58.9824	2.22704e-217	2.40238e-215	487.475
AL390755.1	3.68943	1.48706	58.9709	2.41056e-217	2.59513e-215	487.396
AC010343.1	2.50726	1.68625	58.9492	2.80273e-217	3.00525e-215	487.245
PAK6	-2.61202	1.73022	-58.8492	5.60429e-217	5.94976e-215	486.552
LRRC7	-2.23791	1.75058	-58.7789	9.13253e-217	9.63823e-215	486.063
AC131235.2	2.21017	1.03992	58.7241	1.33605e-216	1.4045e-214	485.683
DGCR6	-2.07273	2.71851	-58.5408	4.78257e-216	4.92145e-214	484.407
VWA5B2	-2.7938	2.46615	-58.5282	5.22364e-216	5.36504e-214	484.319
RPL37A	-2.93102	7.09557	-58.4533	8.80261e-216	9.00638e-214	483.797
MIR647	2.36013	0.88523	58.3736	1.53505e-215	1.56461e-213	483.24
MUC20-OT1	-2.16488	2.29797	-58.3059	2.46412e-215	2.49733e-213	482.767
AC010336.3	-2.64388	1.65251	-58.2656	3.26581e-215	3.29737e-213	482.485
MT-TY	2.62188	0.983386	58.128	8.55266e-215	8.61906e-213	481.522
NEIL1	-2.0521	2.75496	-58.0474	1.50433e-214	1.4991e-212	480.957
AC087289.1	-2.60905	1.94103	-58.0242	1.76927e-214	1.75985e-212	480.795
KALRN	-2.44914	2.71595	-57.9708	2.57377e-214	2.55532e-212	480.42
PDIA4	2.78838	3.22063	57.9525	2.9264e-214	2.90006e-212	480.291
FAM153B	-3.02699	1.99807	-57.8137	7.76449e-214	7.5963e-212	479.315
MATK	-2.60639	2.50751	-57.5725	4.24527e-213	4.09356e-211	477.616
SEC61A1	2.16938	3.96792	57.5386	5.39281e-213	5.17218e-211	477.376
OLFML3	2.70207	2.24751	57.3121	2.67308e-212	2.51866e-210	475.775
NDUFA11	-2.30794	4.34082	-57.1842	6.61574e-212	6.21173e-210	474.868
RRM2	2.60895	1.16122	57.1422	8.91323e-212	8.35428e-210	474.57
FAR2P2	-2.09637	2.05066	-56.8372	7.79002e-211	7.16374e-209	472.401
ATP5MPL	-2.07043	4.76809	-56.78	1.17121e-210	1.07153e-208	471.993
SNRPB	2.1233	4.14301	56.7708	1.25089e-210	1.14249e-208	471.928
CALR	2.51647	5.47267	56.5434	6.34283e-210	5.69612e-208	470.303
CPXM1	3.32728	1.72216	56.4471	1.26315e-209	1.12869e-207	469.614
ASF1B	2.49403	1.1345	56.3208	3.12225e-209	2.76683e-207	468.709
EEF1D	-2.28109	4.26811	-56.0834	1.71872e-208	1.50811e-206	467.002
AL157871.1	-2.75569	1.72239	-55.9995	3.1447e-208	2.7281e-206	466.398
MIR3685	2.03758	0.764273	55.9138	5.83077e-208	5.00969e-206	465.78
RPS13P2	2.08436	1.19349	55.744	1.98593e-207	1.68467e-205	464.554
FAM153A	-2.5065	1.64566	-55.5271	9.55065e-207	7.96328e-205	462.983
UBE2C	3.40858	1.52125	55.4847	1.29794e-206	1.07886e-204	462.676
MARCKS	2.40686	4.31416	55.483	1.3149e-206	1.08958e-204	462.663
NDUFA13	-2.13281	4.72136	-55.4321	1.90132e-206	1.57065e-204	462.294
AC020907.2	-2.45857	1.71227	-55.254	6.93817e-206	5.67903e-204	460.999
CES4A	-3.0521	2.64625	-55.2423	7.55219e-206	6.17219e-204	460.914
TPT1P4	2.00282	1.00098	55.0882	2.31986e-205	1.87877e-203	459.791
PBK	2.75949	1.15435	54.872	1.12487e-204	8.97435e-203	458.212
AC010503.1	-2.91171	1.81991	-54.7959	1.96244e-204	1.5564e-202	457.655
CKMT1B	-3.30684	2.64257	-54.7156	3.53455e-204	2.79084e-202	457.066
EMX1	-2.55787	1.87806	-54.7151	3.54622e-204	2.79594e-202	457.063
FXYD1	-3.73065	3.60321	-54.6844	4.44143e-204	3.49147e-202	456.838
AL133415.1	2.05462	0.981778	54.5235	1.44659e-203	1.12237e-201	455.656
AK1	-2.49138	3.96878	-54.5209	1.47395e-203	1.14054e-201	455.638
RNA5-8SN3	-6.38274	4.04045	-54.4887	1.86802e-203	1.43894e-201	455.4
TMSB4XP8	5.47648	3.14961	54.3088	7.01927e-203	5.32283e-201	454.076
TPX2	2.47265	1.66344	54.2903	8.04429e-203	6.0915e-201	453.94
PFN1	2.15589	5.21772	54.274	9.07261e-203	6.85085e-201	453.819
RBFOX3	-3.50956	2.7366	-54.2611	9.97368e-203	7.52066e-201	453.725
PRKCZ	-3.11582	3.44394	-54.2413	1.15399e-202	8.68948e-201	453.579
AC126755.1	-2.39461	2.06661	-54.1308	2.60886e-202	1.95895e-200	452.762
TNFRSF19	2.17003	1.49215	54.0955	3.38573e-202	2.53873e-200	452.502
MACF1	-2.15386	3.70608	-54.0108	6.33368e-202	4.71622e-200	451.875
CDC20	2.65176	1.52074	53.8361	2.31e-201	1.69189e-199	450.58
RNA5-8SN2	-6.32265	4.06298	-53.8119	2.76432e-201	2.01638e-199	450.401
SPTBN4	-2.62669	2.98927	-53.7923	3.1955e-201	2.32456e-199	450.256
MZT2A	-2.05929	3.79913	-53.7644	3.93241e-201	2.84518e-199	450.048
MTND6P4	2.04665	1.0316	53.7307	5.04996e-201	3.64884e-199	449.798
SOHLH1	-2.67019	1.97485	-53.6032	1.30241e-200	9.31011e-199	448.85
MEG3	-4.57335	5.02468	-53.539	2.09871e-200	1.48834e-198	448.373
DGKZ	-2.60962	4.35586	-53.3676	7.53339e-200	5.25895e-198	447.094
RPS15AP1	2.0914	1.22404	53.33	9.97316e-200	6.93503e-198	446.813
AC010503.2	-2.48839	1.55534	-53.3004	1.24333e-199	8.59004e-198	446.593
AP1G2	-2.90872	3.17592	-53.3001	1.24646e-199	8.60058e-198	446.59
RNA5-8SN1	-6.32235	4.06309	-53.1086	5.22068e-199	3.53405e-197	445.157
TNC	3.8406	2.29946	52.9915	1.25494e-198	8.44183e-197	444.279
MYBL2	2.97581	1.20553	52.9026	2.44481e-198	1.63638e-196	443.612
COX6C	-2.27144	5.5415	-52.7252	9.27807e-198	6.13348e-196	442.278
RAPGEF4	-3.1956	3.89367	-52.6841	1.26473e-197	8.28926e-196	441.968
CCNB2	2.29052	1.11661	52.5902	2.56685e-197	1.67417e-195	441.26
NUSAP1	2.67925	1.61244	52.5513	3.44167e-197	2.24202e-195	440.966
LINC01123	-2.51496	1.65173	-52.5161	4.48651e-197	2.91558e-195	440.701
PRDX4	2.26275	3.34332	52.5112	4.65675e-197	3.02255e-195	440.664
TPT1P9	2.18465	1.33682	52.4046	1.04203e-196	6.65866e-195	439.858
RNU6-529P	2.08548	0.782236	52.3938	1.13008e-196	7.20418e-195	439.776
MAPRE1	2.11759	3.72975	52.3467	1.61385e-196	1.02516e-194	439.42
CORO6	-3.10584	2.63323	-52.3206	1.96698e-196	1.24505e-194	439.222
YPEL3	-2.24787	4.80254	-52.2976	2.34054e-196	1.47976e-194	439.048
SLC12A5	-3.35337	3.25856	-52.2971	2.35018e-196	1.4841e-194	439.044
CALU	2.32195	3.33371	52.2705	2.873e-196	1.80575e-194	438.843
NES	3.56525	3.39551	52.2489	3.38375e-196	2.12179e-194	438.679
AL162231.1	-2.33308	2.70391	-52.0927	1.10668e-195	6.8911e-194	437.493
ANK3	-2.66934	2.45562	-52.0678	1.33646e-195	8.28343e-194	437.305
TUBB3	-2.95935	3.73953	-52.0242	1.86224e-195	1.15156e-193	436.973
CHCHD2P9	2.40606	1.0517	51.9586	3.06553e-195	1.89346e-193	436.474
P2RX5	-2.03573	1.56743	-51.9576	3.08739e-195	1.90477e-193	436.467
CHCHD2P2	2.1193	0.811282	51.9081	4.50131e-195	2.76753e-193	436.09
IQSEC3	-2.96126	2.73218	-51.8857	5.33932e-195	3.27525e-193	435.919
HLA-DRA	4.89614	4.6527	51.7033	2.14299e-194	1.29968e-192	434.528
RPL38	-2.21601	6.39441	-51.5823	5.4004e-194	3.26049e-192	433.604
SH3GLB2	-2.07046	4.13786	-51.5751	5.70736e-194	3.44194e-192	433.548
FXYD7	-3.65414	3.98866	-51.5379	7.58549e-194	4.56945e-192	433.264
AC133550.1	-2.92594	2.12091	-51.5247	8.39183e-194	5.04385e-192	433.162
CYP46A1	-2.56269	3.02426	-51.4857	1.13124e-193	6.78405e-192	432.864
ABCC8	-2.65918	2.6521	-51.4185	1.89184e-193	1.12323e-191	432.349
FGF13	-2.66502	2.13312	-51.3408	3.43392e-193	2.0298e-191	431.753
TOP2A	2.99093	1.32806	51.2806	5.44736e-193	3.19879e-191	431.291
SKP1	-2.29264	5.50371	-51.2654	6.12135e-193	3.59063e-191	431.174
CBX7	-2.24718	3.28575	-51.254	6.68021e-193	3.91417e-191	431.087
CRISPLD1	2.70089	2.02317	51.1468	1.52252e-192	8.81498e-191	430.262
PNCK	-2.7757	2.96836	-51.096	2.25106e-192	1.2977e-190	429.871
GATD3B	-2.60787	2.75135	-50.9565	6.59518e-192	3.78573e-190	428.796
MCM2	2.02313	1.95188	50.8346	1.68896e-191	9.62279e-190	427.855
COX4I1	-2.18976	6.1901	-50.7918	2.35032e-191	1.3306e-189	427.524
CMTM3	2.11871	2.46588	50.7909	2.368e-191	1.33919e-189	427.517
HERC2P9	-2.27224	2.63317	-50.76	3.0046e-191	1.69207e-189	427.278
RIMS1	-2.42579	2.00819	-50.6594	6.54382e-191	3.65072e-189	426.499
VIPR1	-2.08063	1.86582	-50.5734	1.27422e-190	7.0719e-189	425.833
APOBEC3C	2.32547	1.60914	50.5604	1.40988e-190	7.81674e-189	425.731
NDUFB1	-2.0411	4.97	-50.5157	1.99346e-190	1.10181e-188	425.385
TK1	2.08651	1.57206	50.4277	3.94633e-190	2.17e-188	424.701
ANKRD19P	-2.02743	1.95828	-50.3616	6.59666e-190	3.59783e-188	424.187
LINC02381	2.25269	1.39159	50.1517	3.37932e-189	1.80995e-187	422.553
AL445363.3	-2.01906	1.52459	-50.1271	4.0931e-189	2.18787e-187	422.361
RPL26	-2.30269	6.39859	-50.1163	4.45554e-189	2.37923e-187	422.276
AP001324.1	2.26303	2.10792	50.111	4.64115e-189	2.47342e-187	422.235
ST8SIA3	-3.23423	2.83259	-50.0421	7.94967e-189	4.21568e-187	421.697
TREM2	3.49442	2.77049	50.0067	1.04801e-188	5.54113e-187	421.42
BCL11A	-2.38703	2.34823	-49.9911	1.18361e-188	6.2335e-187	421.298
NPM2	-2.90638	2.78409	-49.9836	1.25496e-188	6.60279e-187	421.24
UPK3BL1	-2.43682	2.07813	-49.8171	4.61755e-188	2.38856e-186	419.936
BICDL1	-2.59506	2.26744	-49.7823	6.06188e-188	3.11896e-186	419.664
BIRC5	2.84313	1.31402	49.5828	2.90178e-187	1.48024e-185	418.097
ARHGDIG	-3.43609	3.82578	-49.5631	3.3874e-187	1.72468e-185	417.942
RPL23AP42	-2.355	4.87305	-49.455	7.92625e-187	4.02034e-185	417.091
PTMAP2	2.10066	1.66727	49.3507	1.80303e-186	9.06811e-185	416.269
ZFR2	-2.07764	1.8101	-49.3441	1.89862e-186	9.52206e-185	416.217
PSD	-3.47455	4.23879	-49.3189	2.31601e-186	1.15937e-184	416.019
AC105052.3	-2.34738	1.79253	-49.1221	1.09598e-185	5.40063e-184	414.463
HLA-DRB1	4.01703	3.88497	49.0997	1.30843e-185	6.42975e-184	414.286
EIF4EBP1	2.41456	2.63656	49.0343	2.19518e-185	1.07089e-183	413.768
MAN2C1	-2.13088	3.75881	-49.0085	2.6912e-185	1.31167e-183	413.564
MMP14	3.18468	2.45927	48.9527	4.18754e-185	2.0299e-183	413.122
MELK	2.0764	0.864659	48.9126	5.75563e-185	2.78499e-183	412.804
ANXA2P2	2.3786	1.18005	48.9095	5.90083e-185	2.85267e-183	412.779
EEF1A1P6	2.06284	2.10919	48.806	1.34139e-184	6.4096e-183	411.957
LAPTM4A	2.12463	4.59045	48.7898	1.52616e-184	7.27305e-183	411.828
SMIM11A	-2.01184	1.27828	-48.6265	5.59109e-184	2.63405e-182	410.528
KIFC1	2.22429	1.06466	48.5851	7.77118e-184	3.64831e-182	410.199
NBL1	-2.22063	3.59819	-48.5591	9.56656e-184	4.47941e-182	409.991
RUNDC3A	-3.42544	4.6577	-48.5261	1.24416e-183	5.80532e-182	409.728
CHCHD10	-2.02066	4.53445	-48.425	2.78674e-183	1.28466e-181	408.921
FIBIN	2.35655	2.87305	48.3407	5.46755e-183	2.50969e-181	408.247
HSF4	-2.55499	2.9796	-48.2659	9.94174e-183	4.52852e-181	407.648
PLVAP	2.63451	1.66643	48.2131	1.51734e-182	6.89401e-181	407.225
CBS	-2.43938	2.2882	-48.0535	5.45417e-182	2.44289e-180	405.945
ZFP36L2	2.46635	3.26537	47.9876	9.25419e-182	4.12766e-180	405.416
AURKB	2.17227	0.970517	47.9277	1.4974e-181	6.64019e-180	404.934
HSPB1P1	2.12239	1.0319	47.8909	2.01408e-181	8.90198e-180	404.638
GRN	2.00264	3.78575	47.8113	3.82273e-181	1.68128e-179	403.997
SELENOW	-2.33839	6.19642	-47.7304	7.33208e-181	3.21418e-179	403.345
PRRT1	-2.43156	3.36845	-47.6857	1.05149e-180	4.58696e-179	402.984
RPS24	-2.28397	6.63334	-47.6456	1.45311e-180	6.32352e-179	402.66
PLCH2	-2.34311	2.10338	-47.5247	3.8587e-180	1.65662e-178	401.683
RAPGEF3	-2.20329	2.56726	-47.5215	3.95925e-180	1.69814e-178	401.657
YBX1	2.57263	5.27974	47.5205	3.99098e-180	1.71038e-178	401.649
RPSAP58	-2.48562	2.26559	-47.5072	4.4461e-180	1.89935e-178	401.541
AC016739.1	2.45356	2.53519	47.4653	6.23799e-180	2.6606e-178	401.202
KCNA1	-2.37531	1.92772	-47.4515	6.97633e-180	2.97079e-178	401.09
ARPP21	-2.68409	2.82799	-47.4115	9.64103e-180	4.08604e-178	400.767
PPP2R2C	-3.02481	3.24046	-47.3915	1.13375e-179	4.7899e-178	400.605
MICAL2	-2.79756	3.06801	-47.3602	1.46154e-179	6.15052e-178	400.35
SLC26A4-AS1	-2.46632	2.02803	-47.2308	4.17473e-179	1.73908e-177	399.3
PPFIA3	-2.0894	3.0536	-47.1883	5.89205e-179	2.44876e-177	398.955
AC073861.1	2.40663	2.85007	47.101	1.19811e-178	4.93946e-177	398.245
TMEM255A	2.18774	2.03958	47.1009	1.19863e-178	4.93946e-177	398.245
PIMREG	2.38882	1.17274	47.0408	1.95535e-178	7.99634e-177	397.755
KCNT1	-2.86774	2.17338	-47.0169	2.37603e-178	9.70191e-177	397.56
CLIC4	2.82344	3.84305	46.94	4.44247e-178	1.80298e-176	396.934
MUSTN1	-2.43344	1.59904	-46.7158	2.77143e-177	1.10719e-175	395.102
MPPED1	-2.80195	2.31063	-46.6689	4.066e-177	1.62075e-175	394.718
PDPN	3.3218	2.70046	46.6624	4.28789e-177	1.70539e-175	394.665
AC004453.1	2.2203	2.12214	46.6165	6.24274e-177	2.4737e-175	394.289
DOC2A	-3.12128	2.94696	-46.5815	8.31677e-177	3.29068e-175	394.002
YJEFN3	-2.48614	3.18851	-46.5423	1.1463e-176	4.51888e-175	393.681
GNG12	2.00726	2.63944	46.431	2.85613e-176	1.11283e-174	392.767
EPHB6	-3.03728	3.53745	-46.3804	4.32836e-176	1.68035e-174	392.351
FOXM1	2.052	1.43845	46.3803	4.33166e-176	1.68041e-174	392.351
RAB32	2.13916	2.17361	46.3229	6.94089e-176	2.67714e-174	391.879
GALNT9	-2.76066	2.56212	-46.2589	1.17535e-175	4.50422e-174	391.352
AL031600.3	-2.32719	1.45458	-46.2326	1.45937e-175	5.58067e-174	391.135
MMP2	2.69187	2.0745	46.2236	1.5709e-175	6.0029e-174	391.061
IGFBP5	3.4702	3.76833	46.1903	2.06747e-175	7.86681e-174	390.787
ANGPTL2	2.21882	2.31218	46.1368	3.21143e-175	1.21506e-173	390.346
SPARC	3.33214	6.00386	46.0959	4.50218e-175	1.69863e-173	390.008
SNRPGP2	2.625	1.82772	46.0189	8.49535e-175	3.18727e-173	389.372
CKMT1A	-2.77741	2.21621	-46.0113	9.04274e-175	3.39027e-173	389.31
STEAP3	2.4939	1.77315	46.0071	9.36812e-175	3.50981e-173	389.275
BEGAIN	-2.12343	2.45839	-46.006	9.45146e-175	3.53856e-173	389.266
C1QC	4.15561	3.97187	45.8057	4.95233e-174	1.82858e-172	387.608
TP53	2.01147	2.28948	45.7109	1.08606e-173	3.95296e-172	386.822
ALDH2	-2.4091	4.47341	-45.7014	1.17518e-173	4.27443e-172	386.743
AIFM3	-3.05408	2.89903	-45.6417	1.9278e-173	6.98816e-172	386.248
YPEL4	-2.00464	2.50312	-45.6381	1.9865e-173	7.19609e-172	386.218
LMNB1	2.02136	1.86184	45.4808	7.33922e-173	2.62669e-171	384.91
HPCAL1	-2.27605	3.95142	-45.4504	9.45402e-173	3.37456e-171	384.657
GPR34	2.61886	1.90362	45.405	1.38017e-172	4.90357e-171	384.278
FRMPD2	-2.27809	1.5099	-45.3593	2.01827e-172	7.13757e-171	383.898
SRRM3	-2.39599	2.64805	-45.3073	3.11358e-172	1.09533e-170	383.464
AP3B2	-2.33393	3.26806	-45.2753	4.06532e-172	1.42268e-170	383.197
ODC1	2.15831	3.5757	45.2543	4.84686e-172	1.69397e-170	383.021
MTCO1P40	2.72859	1.51697	45.1729	9.55847e-172	3.32118e-170	382.342
LINC00599	-3.20621	2.91624	-45.1276	1.39638e-171	4.82682e-170	381.962
ASPDH	-2.32743	2.69452	-45.1161	1.53719e-171	5.30329e-170	381.866
HK2	2.15695	1.49164	45.1046	1.69179e-171	5.82544e-170	381.77
FCGBP	3.2405	1.78819	44.98	4.79948e-171	1.64313e-169	380.727
WNK2	-2.36867	2.42473	-44.8994	9.43114e-171	3.22059e-169	380.051
MYCBP2	-2.07834	3.08543	-44.8981	9.53536e-171	3.2541e-169	380.04
PGAM2	-2.05052	1.28166	-44.8628	1.28277e-170	4.36379e-169	379.743
RPL37	-2.03847	5.63222	-44.7853	2.45809e-170	8.30407e-169	379.092
LAPTM5	3.35582	3.54986	44.7221	4.17899e-170	1.40557e-168	378.561
ABLIM2	-2.16807	2.69228	-44.5974	1.19376e-169	3.9629e-168	377.511
NTN1	2.02446	1.89808	44.5932	1.23645e-169	4.1021e-168	377.476
CHD5	-3.02862	2.70272	-44.5677	1.53282e-169	5.07907e-168	377.261
CBLN2	-2.65314	2.06852	-44.4194	5.3534e-169	1.75114e-167	376.009
HAPLN4	-2.87573	1.80369	-44.3929	6.69611e-169	2.18502e-167	375.785
FTLP3	2.63187	2.82889	44.3448	1.00546e-168	3.26305e-167	375.378
TGFBR3L	-2.19139	2.04496	-44.3314	1.12566e-168	3.64433e-167	375.265
WNT10B	-2.1924	1.88723	-44.3273	1.16585e-168	3.77216e-167	375.23
CYBB	2.44671	1.82863	44.2719	1.86259e-168	6.01559e-167	374.761
SCN1B	-2.77714	3.79898	-44.2551	2.14736e-168	6.92697e-167	374.619
DLG2	-2.12291	2.50607	-44.2134	3.05673e-168	9.80734e-167	374.266
SNCG	-3.34836	4.23974	-44.1995	3.43694e-168	1.10206e-166	374.148
SNORD3A	-3.37115	2.16692	-44.1832	3.94538e-168	1.26132e-166	374.01
AC011603.2	-5.21853	3.38793	-44.1236	6.54068e-168	2.07494e-166	373.504
CCK	-4.02007	4.08819	-44.1151	7.03065e-168	2.22774e-166	373.432
AL671277.1	2.11691	1.31527	44.1145	7.06226e-168	2.23644e-166	373.428
MIR124-2HG	-2.22494	1.90772	-44.0732	1.00239e-167	3.16124e-166	373.077
TESPA1	-3.20416	2.51428	-44.0022	1.83237e-167	5.75843e-166	372.474
NMB	3.14142	2.88542	43.896	4.51692e-167	1.40794e-165	371.571
DBNDD2	-3.0649	3.89085	-43.8564	6.32633e-167	1.96851e-165	371.234
JPH3	-3.15987	3.12768	-43.8343	7.63521e-167	2.37027e-165	371.045
ATP6V0C	-2.39671	5.32277	-43.752	1.53952e-166	4.72999e-165	370.344
RNASE6	2.47993	1.92452	43.703	2.33631e-166	7.13714e-165	369.926
TNK2	-2.06711	4.01504	-43.5674	7.43309e-166	2.24893e-164	368.768
C1QA	3.81831	3.76444	43.5586	8.01797e-166	2.42452e-164	368.692
HSPA5	2.30559	4.52962	43.3802	3.68756e-165	1.09651e-163	367.165
ARHGAP44	-2.10316	1.98946	-43.2812	8.61656e-165	2.54663e-163	366.316
FGF17	-2.12244	1.79422	-43.2404	1.22311e-164	3.60696e-163	365.965
CPNE6	-2.77836	2.73769	-43.2373	1.25571e-164	3.69903e-163	365.939
TMSB4XP1	2.91957	1.39176	43.2297	1.34086e-164	3.94552e-163	365.873
CYFIP2	-2.03835	3.99131	-43.2171	1.49411e-164	4.39164e-163	365.765
AL391807.1	-2.12515	3.14034	-43.1772	2.10319e-164	6.16838e-163	365.423
AC159540.2	-2.73189	1.72302	-43.1527	2.59685e-164	7.60376e-163	365.212
DPYSL3	2.22268	3.9942	43.1402	2.8921e-164	8.45903e-163	365.104
KIFC2	-2.3665	3.80541	-43.0654	5.5013e-164	1.59514e-162	364.461
PRSS3	-2.19358	2.52103	-42.9946	1.01179e-163	2.91639e-162	363.851
SNRPN	-2.09718	5.55081	-42.967	1.28324e-163	3.69485e-162	363.613
SASH3	2.02385	1.5735	42.8807	2.70107e-163	7.73985e-162	362.868
CALY	-3.38141	3.22753	-42.8653	3.08517e-163	8.83102e-162	362.735
HLA-DOA	2.14263	1.41653	42.833	4.07478e-163	1.16326e-161	362.457
LPCAT4	-2.18591	3.52208	-42.8277	4.26657e-163	1.21672e-161	362.411
KRT222	-2.16101	1.56196	-42.6827	1.49408e-162	4.21367e-161	361.156
CLEC2L	-2.51694	2.25419	-42.6437	2.09404e-162	5.88825e-161	360.819
TBR1	-2.33765	1.82638	-42.5803	3.62538e-162	1.01391e-160	360.269
MTND4P12	2.4854	1.6602	42.437	1.2552e-161	3.47241e-160	359.026
ARHGDIB	2.18204	3.45925	42.4301	1.33279e-161	3.68135e-160	358.966
ARHGEF4	-2.18417	4.00891	-42.3927	1.84479e-161	5.08508e-160	358.641
AL161787.1	2.51287	1.30925	42.3868	1.94207e-161	5.34773e-160	358.59
RPL34	-2.0916	6.41328	-42.3726	2.19656e-161	6.03301e-160	358.466
GRIN1	-3.9409	3.63415	-42.3687	2.27229e-161	6.2346e-160	358.432
KCNAB2	-2.65789	3.73297	-42.2653	5.58489e-161	1.51991e-159	357.533
ANKS1B	-2.25638	2.69145	-42.2078	9.21214e-161	2.49818e-159	357.032
PDE1B	-2.17016	2.56686	-42.1622	1.36974e-160	3.70142e-159	356.635
SPINT2	-2.03244	3.19237	-42.0389	4.01581e-160	1.07221e-158	355.558
CKS2	2.50646	2.81013	41.9983	5.72502e-160	1.52477e-158	355.203
BRSK2	-2.25356	3.21964	-41.9774	6.86951e-160	1.82595e-158	355.021
RAB26	-2.09615	2.88275	-41.9706	7.29109e-160	1.93705e-158	354.961
DDN	-3.49946	3.52674	-41.9584	8.10677e-160	2.1495e-158	354.855
S100A1	-3.31617	4.78862	-41.9358	9.88164e-160	2.61235e-158	354.657
OLFM1	-3.5687	5.48957	-41.9046	1.29739e-159	3.41972e-158	354.385
PTTG1IP	2.19677	4.45843	41.9024	1.32313e-159	3.48518e-158	354.365
SYT5	-2.9397	3.15898	-41.9024	1.32353e-159	3.48518e-158	354.365
C3AR1	2.40914	1.83561	41.8898	1.47708e-159	3.87999e-158	354.255
MYO15B	-2.15943	2.64608	-41.8167	2.79963e-159	7.31822e-158	353.615
LGALS3BP	2.47226	3.93915	41.758	4.68296e-159	1.21818e-157	353.1
PDE2A	-2.68324	3.3621	-41.7125	6.9787e-159	1.81098e-157	352.701
COL4A1	3.07085	2.55658	41.6168	1.61603e-158	4.15142e-157	351.861
CLIC1	2.84302	3.77935	41.4327	8.14802e-158	2.06251e-156	350.242
DMTN	-2.82672	4.33925	-41.3498	1.69193e-157	4.25266e-156	349.51
HERC2P3	-3.01422	2.64065	-41.2857	2.97794e-157	7.4536e-156	348.945
CELF4	-2.89395	2.91173	-41.1658	8.58009e-157	2.12768e-155	347.886
CYTL1	2.42598	1.61925	41.1024	1.50279e-156	3.69752e-155	347.325
C21orf62	2.32274	1.13175	41.0144	3.27371e-156	7.98151e-155	346.546
NID1	2.26368	2.05912	40.9725	4.74317e-156	1.15275e-154	346.174
TIMP4	2.92341	2.53661	40.9187	7.64021e-156	1.85011e-154	345.697
SRPX	3.02924	2.30666	40.8933	9.57195e-156	2.31371e-154	345.472
GABRA2	-2.09725	2.08759	-40.8667	1.21202e-155	2.92176e-154	345.236
TMSB4XP2	2.2855	1.30965	40.8661	1.21783e-155	2.93444e-154	345.231
AC005912.1	2.57185	2.48598	40.7849	2.50384e-155	6.01156e-154	344.51
SPTAN1	-2.08585	5.32291	-40.7437	3.61127e-155	8.63564e-154	344.143
NEURL1	-2.33209	2.57892	-40.6946	5.58564e-155	1.33154e-153	343.707
RPS29P5	2.04643	1.02007	40.4545	4.74433e-154	1.11316e-152	341.566
TSPYL2	-2.09879	4.18057	-40.4096	7.08441e-154	1.65786e-152	341.164
RAB11FIP4	-2.03528	2.57578	-40.3269	1.48291e-153	3.44319e-152	340.425
LY86	2.27868	1.92647	40.3144	1.65808e-153	3.84325e-152	340.313
TNFRSF25	-2.09535	2.60793	-40.2785	2.28546e-153	5.27466e-152	339.992
CTXN3	-2.15109	1.49887	-40.2723	2.41501e-153	5.57125e-152	339.937
KCNN1	-2.29706	2.82695	-40.2342	3.3969e-153	7.80617e-152	339.596
RGS11	-2.20198	3.04461	-40.1942	4.86012e-153	1.1121e-151	339.237
ANXA5	2.49454	4.78878	40.1699	6.03807e-153	1.38047e-151	339.02
KCNH3	-2.49274	3.11758	-40.1534	7.00005e-153	1.59767e-151	338.872
PDIA2	-2.44521	2.82045	-40.0366	1.99608e-152	4.52116e-151	337.823
S100A11	3.25799	4.21904	40.0364	1.99918e-152	4.52626e-151	337.822
CPVL	2.378	1.94169	39.9797	3.32494e-152	7.48992e-151	337.313
CXCL16	2.01856	2.77811	39.9056	6.47434e-152	1.44749e-150	336.646
RBP4	-2.30348	2.59509	-39.8664	9.2125e-152	2.0571e-150	336.293
CXCR4	2.29604	2.46148	39.8532	1.03746e-151	2.31275e-150	336.174
HLA-A	2.79816	5.38688	39.8394	1.17411e-151	2.6141e-150	336.05
SH2D5	-2.19406	2.15103	-39.7656	2.28102e-151	5.05757e-150	335.386
MBP	-5.02595	6.85406	-39.6745	5.18839e-151	1.14189e-149	334.563
RPS10-NUDT3	-2.10223	1.59267	-39.656	6.12892e-151	1.34668e-149	334.396
CASKIN1	-2.32528	2.90953	-39.4763	3.10674e-150	6.73793e-149	332.772
TPD52L1	-2.60596	3.1048	-39.4202	5.1627e-150	1.11249e-148	332.264
SRPX2	2.48861	1.28004	39.4142	5.44966e-150	1.17385e-148	332.21
SYNGR3	-2.77163	3.32929	-39.354	9.40123e-150	2.01692e-148	331.664
PACSIN1	-3.57779	3.70279	-39.3237	1.23636e-149	2.64189e-148	331.39
FTH1	-2.2389	8.35104	-39.3094	1.40834e-149	3.00579e-148	331.26
BGN	2.65001	3.95595	39.3073	1.43492e-149	3.0613e-148	331.241
SOX4	2.43055	2.05887	39.2959	1.59107e-149	3.39173e-148	331.137
SPINK8	2.15348	1.08835	39.2125	3.39136e-149	7.19229e-148	330.38
MYT1L	-2.42489	2.07301	-39.1749	4.7696e-149	1.00674e-147	330.039
PRODH	-2.72241	2.82224	-39.1136	8.32644e-149	1.74924e-147	329.481
SPTBN2	-2.67094	3.53699	-39.0518	1.45965e-148	3.0533e-147	328.919
OGDHL	-2.06171	2.49464	-39.0176	1.99409e-148	4.15504e-147	328.607
VSIG4	3.3939	2.60223	38.9979	2.38518e-148	4.96222e-147	328.428
KCNC2	-2.37555	1.98949	-38.9173	4.96709e-148	1.02819e-146	327.694
TYROBP	2.86133	3.64966	38.9047	5.5739e-148	1.15291e-146	327.578
PLP2	2.69951	2.95012	38.8993	5.85362e-148	1.2103e-146	327.529
KLHDC8A	2.5119	2.46415	38.8506	9.12726e-148	1.87846e-146	327.085
INO80B-WBP1	-2.04628	1.29582	-38.8296	1.10558e-147	2.27362e-146	326.893
A2M	2.56309	4.35224	38.8088	1.33717e-147	2.74357e-146	326.703
CD14	3.13635	3.13828	38.7921	1.55676e-147	3.18682e-146	326.551
PLAU	2.40553	1.54522	38.7907	1.57725e-147	3.2263e-146	326.538
TYMS	2.09311	2.13491	38.7512	2.26253e-147	4.60696e-146	326.176
SERPINE1	3.60743	2.1672	38.5721	1.16327e-146	2.33583e-145	324.538
PSMC1P5	-2.8066	2.06773	-38.4406	3.88466e-146	7.71936e-145	323.331
CNN3	2.54805	5.20038	38.3872	6.34035e-146	1.25295e-144	322.841
SELENOM	-2.08237	3.87504	-38.2742	1.79047e-145	3.51364e-144	321.802
MAPK8IP2	-2.1255	3.7859	-38.2596	2.04608e-145	4.00937e-144	321.668
SERPINI1	-2.88405	4.27449	-38.257	2.09734e-145	4.10533e-144	321.644
NEUROD2	-2.09436	1.90843	-38.2468	2.30304e-145	4.49973e-144	321.55
CHN1	-3.06177	5.36207	-38.2057	3.35963e-145	6.54267e-144	321.172
METTL7B	3.41002	2.51759	38.1431	5.98112e-145	1.15639e-143	320.595
C1QB	3.762	4.20173	38.1341	6.49537e-145	1.254e-143	320.512
KIF5A	-3.44547	5.48006	-38.1167	7.62841e-145	1.47222e-143	320.352
KIF5C	-2.11549	4.28884	-38.1032	8.64097e-145	1.66583e-143	320.227
KCNIP2	-2.22226	3.08436	-38.0451	1.47625e-144	2.83271e-143	319.691
NGB	-2.18397	1.93606	-37.9376	3.98016e-144	7.55893e-143	318.698
AC068385.1	-2.99674	1.87305	-37.922	4.59751e-144	8.72826e-143	318.554
PI4KA	-2.10308	4.00849	-37.8327	1.04924e-143	1.98086e-142	317.728
DLG4	-2.00895	4.40225	-37.8152	1.23402e-143	2.32629e-142	317.566
RBFOX1	-2.74855	2.47337	-37.7784	1.73396e-143	3.25044e-142	317.226
NEFM	-3.95751	3.56376	-37.7476	2.30688e-143	4.31237e-142	316.94
TNNT1	-2.27364	2.19373	-37.6103	8.2383e-143	1.52725e-141	315.666
TAGLN2	2.70908	4.39375	37.5908	9.86581e-143	1.82581e-141	315.486
HLA-DRB6	2.43005	1.26576	37.5851	1.04002e-142	1.92404e-141	315.433
HLA-DPB1	2.46133	3.35437	37.5511	1.42587e-142	2.6324e-141	315.117
PKD1	-2.33032	3.92153	-37.5392	1.59325e-142	2.93746e-141	315.006
IGFBP7	2.79665	5.30413	37.5223	1.86393e-142	3.43051e-141	314.849
TNFRSF12A	2.9158	2.27283	37.5077	2.13396e-142	3.92481e-141	314.714
CD74	3.42635	5.56065	37.4802	2.7558e-142	5.05636e-141	314.458
AC093330.1	-4.3672	2.75083	-37.4289	4.4382e-142	8.10993e-141	313.981
SNCA	-2.73529	3.77911	-37.3291	1.1242e-141	2.03414e-140	313.051
SLC6A7	-2.3171	1.84486	-37.3176	1.25086e-141	2.2618e-140	312.944
ID3	2.73032	4.1575	37.3141	1.29296e-141	2.33714e-140	312.911
HMOX1	2.90971	2.79998	37.2271	2.90798e-141	5.22472e-140	312.1
VAMP8	2.27848	2.66871	37.1896	4.12361e-141	7.39396e-140	311.75
MSN	2.22011	3.87059	37.062	1.35756e-140	2.40605e-139	310.558
LINC01007	-2.20657	1.45937	-37.0284	1.85905e-140	3.2905e-139	310.243
COL4A2	2.48538	2.84009	37.0106	2.19608e-140	3.88063e-139	310.076
SHANK1	-2.53299	2.6065	-37.0071	2.26892e-140	4.0067e-139	310.044
CCN2	2.4405	2.88912	36.8947	6.49821e-140	1.13704e-138	308.991
SNCB	-3.61744	4.81181	-36.806	1.49156e-139	2.59213e-138	308.159
RALYL	-2.07606	2.23938	-36.7826	1.85845e-139	3.22449e-138	307.939
APLN	2.12973	2.87194	36.6794	4.89789e-139	8.46247e-138	306.969
AP002893.1	-2.01524	1.25962	-36.5935	1.09715e-138	1.88049e-137	306.162
MTATP8P1	2.28785	1.35562	36.576	1.29341e-138	2.21403e-137	305.997
SPP1	4.72276	5.70889	36.5207	2.17766e-138	3.71817e-137	305.476
MMP17	-2.09223	2.87914	-36.4754	3.33471e-138	5.67928e-137	305.05
S100A6	2.47451	5.93327	36.4682	3.57098e-138	6.07588e-137	304.981
CA11	-2.42753	5.06319	-36.4323	5.00523e-138	8.5027e-137	304.643
CPLX2	-3.53297	4.11145	-36.361	9.80947e-138	1.6559e-136	303.97
SFRP4	2.04486	1.41775	36.1598	6.56124e-137	1.09143e-135	302.068
CAMK2A	-3.61967	4.33168	-36.1493	7.24642e-137	1.20428e-135	301.969
EEF1A1P5	2.01848	3.70654	36.1476	7.36467e-137	1.22318e-135	301.953
RPPH1	-2.27368	1.42114	-36.0269	2.30792e-136	3.80371e-135	300.809
FBXL16	-3.1061	4.82652	-36.0091	2.73395e-136	4.49894e-135	300.64
VSNL1	-4.15883	4.70179	-35.9775	3.68621e-136	6.05109e-135	300.341
AP001107.2	-2.18121	1.36335	-35.9518	4.70485e-136	7.69497e-135	300.097
TTC9B	-2.51745	3.3242	-35.9049	7.34528e-136	1.19551e-134	299.651
GDA	-2.3614	2.38063	-35.869	1.03284e-135	1.67597e-134	299.31
NEUROD6	-2.39501	1.8078	-35.8311	1.47978e-135	2.39106e-134	298.95
ALOX5AP	2.63763	2.5534	35.7505	3.18467e-135	5.11043e-134	298.183
SMIM3	2.04053	2.59948	35.7226	4.15081e-135	6.64092e-134	297.918
JAKMIP1	-2.08339	2.50088	-35.6128	1.18016e-134	1.87528e-133	296.872
NRSN1	-2.22128	3.07733	-35.5671	1.82518e-134	2.88824e-133	296.436
AL035252.4	-2.85013	2.40415	-35.461	5.02022e-134	7.88138e-133	295.423
CACNG3	-2.42167	2.20537	-35.2922	2.52144e-133	3.91264e-132	293.808
SH3GL3	-2.22531	2.53983	-35.2811	2.80144e-133	4.34463e-132	293.703
AL591846.2	2.83723	1.17151	35.2492	3.80509e-133	5.89261e-132	293.396
RASAL1	-2.02797	1.96667	-35.206	5.75028e-133	8.87676e-132	292.983
MSR1	2.1214	1.37793	35.1904	6.68039e-133	1.03096e-131	292.833
CAMK2B	-2.39529	3.71884	-35.1872	6.88402e-133	1.06208e-131	292.803
PHACTR3	-2.06426	3.03475	-35.112	1.41662e-132	2.17184e-131	292.081
MDH1	-2.12787	5.29947	-35.0824	1.88049e-132	2.87642e-131	291.798
STX1A	-2.50378	3.76687	-35.0577	2.38463e-132	3.63927e-131	291.56
PNMA3	-2.18482	2.47765	-35.0567	2.40788e-132	3.67369e-131	291.55
SOX2	2.3233	4.19478	35.0277	3.17979e-132	4.84313e-131	291.272
CPLX1	-2.70257	3.87607	-34.8184	2.37868e-131	3.56623e-130	289.258
TBC1D3L	-2.13286	1.6259	-34.7434	4.89709e-131	7.28085e-130	288.536
PRRT2	-2.19699	3.58707	-34.704	7.15649e-131	1.06165e-129	288.156
MGAT5B	-2.08484	2.95975	-34.6806	8.97237e-131	1.32919e-129	287.93
CD93	2.0628	1.53646	34.5821	2.32067e-130	3.42373e-129	286.979
TMEM151B	-2.33986	2.7776	-34.5389	3.52026e-130	5.16932e-129	286.562
MIR7-3HG	-2.02594	2.10234	-34.4146	1.17094e-129	1.70592e-128	285.359
GNG3	-3.1541	4.67497	-34.3843	1.57135e-129	2.28492e-128	285.065
COL3A1	3.33548	1.94017	34.3147	3.0823e-129	4.45661e-128	284.39
VCAM1	2.03003	1.4517	34.2541	5.54614e-129	7.9867e-128	283.803
SOWAHA	-2.06827	2.57223	-34.253	5.60542e-129	8.06991e-128	283.792
FBXO2	-2.27639	4.04138	-34.1677	1.28192e-128	1.83372e-127	282.964
PALM	-2.00459	4.48257	-34.1297	1.85346e-128	2.64281e-127	282.595
RASGRF1	-2.13009	2.06944	-34.0816	2.95951e-128	4.21318e-127	282.127
FCGR3A	2.98492	2.81988	34.046	4.18291e-128	5.93118e-127	281.781
NDRG4	-2.36058	5.07766	-33.8062	4.31715e-127	6.02906e-126	279.445
TMEM130	-2.89696	3.48493	-33.7919	4.96642e-127	6.92675e-126	279.305
CAPN3	-2.43524	2.4313	-33.7839	5.36762e-127	7.48049e-126	279.227
DLGAP3	-2.0897	2.52244	-33.7823	5.45074e-127	7.59435e-126	279.212
GNAS	-2.07397	7.11213	-33.725	9.53714e-127	1.32191e-125	278.652
TIMP1	3.40454	4.3062	33.6702	1.62932e-126	2.24788e-125	278.116
TMEM179	-2.03752	2.7617	-33.6297	2.41843e-126	3.3263e-125	277.721
DNM1	-2.88746	4.54879	-33.6271	2.4805e-126	3.40992e-125	277.695
LY6H	-2.78531	4.08152	-33.5809	3.89849e-126	5.34826e-125	277.243
PRKCB	-2.30877	3.0293	-33.5779	4.01262e-126	5.50201e-125	277.214
CTSS	2.02975	2.11037	33.5778	4.01673e-126	5.50624e-125	277.213
PTPN5	-2.43764	2.6938	-33.52	7.06965e-126	9.65178e-125	276.647
HLA-C	2.51013	5.16555	33.4541	1.34808e-125	1.8302e-124	276.001
CSF1R	2.11199	2.75675	33.4269	1.76023e-125	2.38491e-124	275.735
PHYHIP	-2.86728	4.0541	-33.3421	4.04084e-125	5.43642e-124	274.903
MEST	2.14247	2.91735	33.3381	4.20252e-125	5.65253e-124	274.864
PRKCG	-2.44386	2.43984	-33.3204	5.00096e-125	6.71803e-124	274.69
MAL2	-2.26836	2.12017	-33.2756	7.7589e-125	1.03917e-123	274.25
HLA-DRB5	3.29727	2.46845	33.1177	3.66073e-124	4.84839e-123	272.698
CADPS	-2.09888	2.97853	-33.0873	4.93857e-124	6.52307e-123	272.398
SLC17A7	-3.69171	4.28568	-33.0854	5.02985e-124	6.64036e-123	272.38
SLC30A3	-2.2675	2.10945	-32.979	1.4345e-123	1.88361e-122	271.331
CAVIN1	2.03301	3.1228	32.9437	2.03124e-123	2.66261e-122	270.983
PPP1R1B	-2.73724	4.07502	-32.9239	2.46932e-123	3.23291e-122	270.788
IGFBP2	2.65968	3.50338	32.9082	2.88239e-123	3.76728e-122	270.633
PTN	2.62703	5.68032	32.8867	3.56353e-123	4.64619e-122	270.421
MIAT	-2.33706	2.96667	-32.8832	3.68875e-123	4.80829e-122	270.386
PVALB	-2.78057	2.41665	-32.7868	9.54779e-123	1.23614e-121	269.434
AK5	-2.55392	3.07798	-32.7851	9.71472e-123	1.25745e-121	269.417
PTX3	2.45849	1.50298	32.7526	1.33828e-122	1.72806e-121	269.096
CD44	2.96634	2.73316	32.5651	8.55293e-122	1.08971e-120	267.24
GABRA5	-2.32954	2.22547	-32.5292	1.22063e-121	1.55001e-120	266.884
HLA-B	2.57171	5.42294	32.465	2.30461e-121	2.91408e-120	266.249
RNU1-3	-2.57976	1.66207	-32.4343	3.12503e-121	3.94031e-120	265.944
SYNPR	-2.39079	2.43499	-32.4246	3.44323e-121	4.33236e-120	265.847
FTL	2.17369	9.09423	32.391	4.80271e-121	6.02733e-120	265.514
PLTP	2.36461	4.44324	32.3337	8.4841e-121	1.06102e-119	264.944
FMOD	2.59006	1.70339	32.3317	8.65665e-121	1.08209e-119	264.924
NECAB2	-2.20814	3.09227	-32.3056	1.12119e-120	1.39954e-119	264.665
NRGN	-3.88868	6.45718	-32.2886	1.32841e-120	1.65512e-119	264.496
PDZD4	-2.10755	4.78008	-32.2446	2.05519e-120	2.5488e-119	264.059
KIF1A	-2.21796	4.7781	-32.1391	5.87072e-120	7.22559e-119	263.009
NDRG2	-2.68202	6.53832	-32.109	7.92536e-120	9.72539e-119	262.709
FCER1G	2.59128	3.29389	32.1076	8.03368e-120	9.85605e-119	262.695
RNU1-1	-2.54167	1.67635	-32.0308	1.72578e-119	2.10474e-118	261.93
RNU1-4	-2.5922	1.67224	-32.0032	2.27279e-119	2.76683e-118	261.654
CX3CR1	2.17979	1.91693	31.9977	2.40184e-119	2.92327e-118	261.599
CELF5	-2.18302	2.78326	-31.972	3.10194e-119	3.7685e-118	261.343
VIM	2.65502	6.03547	31.9424	4.1691e-119	5.05125e-118	261.047
SULT4A1	-2.90305	3.38854	-31.9338	4.54351e-119	5.49867e-118	260.961
CAMKK1	-2.0154	2.80624	-31.8945	6.72441e-119	8.12522e-118	260.569
APOC1	2.48931	3.92931	31.8717	8.44364e-119	1.01819e-117	260.341
TCEAL6	-2.13204	3.00537	-31.8396	1.16352e-118	1.39928e-117	260.02
RTN1	-3.11561	5.25251	-31.8226	1.37849e-118	1.65558e-117	259.851
JPH4	-2.29318	3.67685	-31.7057	4.43314e-118	5.27343e-117	258.682
FLNC	2.0059	1.80271	31.6895	5.21655e-118	6.18613e-117	258.519
SCRT1	-2.15866	2.36523	-31.6752	6.02033e-118	7.12984e-117	258.376
CRYM	-2.86683	3.00595	-31.5499	2.11087e-117	2.47908e-116	257.12
ATP6V1G2	-2.12353	4.49084	-31.4333	6.79403e-117	7.91157e-116	255.951
TUBA4A	-2.2862	3.92963	-31.417	8.00317e-117	9.31352e-116	255.787
AP000763.2	2.08421	1.29322	31.3097	2.35048e-116	2.71587e-115	254.709
RNASE2	2.20426	1.42501	31.2684	3.56081e-116	4.10021e-115	254.293
PTPRN	-2.49016	3.58899	-31.2648	3.69266e-116	4.25021e-115	254.257
PHF24	-2.16653	2.55201	-31.2641	3.71781e-116	4.27823e-115	254.25
MT-ATP8	-2.17303	10.5083	-31.2466	4.43349e-116	5.09195e-115	254.074
CAMK1G	-2.15877	2.40832	-31.2114	6.31768e-116	7.24358e-115	253.719
STXBP1	-2.33767	4.4993	-31.1953	7.43216e-116	8.51047e-115	253.557
MEOX2	2.281	1.16695	31.1528	1.1396e-115	1.29911e-114	253.129
EMP3	2.2027	3.28769	31.0504	3.19693e-115	3.62056e-114	252.097
RNVU1-18	-2.48436	1.69785	-30.8717	1.94077e-114	2.17315e-113	250.293
KCNJ4	-2.29962	2.84849	-30.7769	5.05537e-114	5.6231e-113	249.335
CHGA	-3.02819	3.56621	-30.7701	5.41579e-114	6.01651e-113	249.266
RPH3A	-2.50906	3.22025	-30.5988	3.06669e-113	3.36432e-112	247.531
STMN1	-2.27285	6.02431	-30.5731	3.98012e-113	4.35393e-112	247.27
ANXA1	2.37137	3.23544	30.5598	4.55299e-113	4.97452e-112	247.135
GJB6	-2.64237	2.40489	-30.4362	1.59609e-112	1.73186e-111	245.88
FPR1	2.26904	1.90495	30.4007	2.28687e-112	2.47239e-111	245.521
SV2B	-2.24081	2.1626	-30.3668	3.22679e-112	3.48435e-111	245.176
MT2P1	2.40946	1.72835	30.2712	8.52817e-112	9.14442e-111	244.204
HHATL	-2.31349	3.27964	-30.0166	1.13994e-110	1.19647e-109	241.609
HLA-E	2.01863	4.9642	30.0063	1.26579e-110	1.32726e-109	241.505
RNU1-2	-2.47418	1.71649	-29.967	1.88913e-110	1.97315e-109	241.104
SNAP91	-2.31285	2.88721	-29.9571	2.09054e-110	2.18097e-109	241.003
RNU1-28P	-2.43512	1.71631	-29.9488	2.27608e-110	2.37269e-109	240.918
SNAP25	-3.80165	5.93443	-29.7405	1.90973e-109	1.95879e-108	238.789
CAMKV	-2.58247	3.35642	-29.7278	2.17585e-109	2.22963e-108	238.659
TUBA1A	2.11123	6.99947	29.7122	2.55237e-109	2.61295e-108	238.499
CD99	2.26385	4.70349	29.7016	2.84501e-109	2.90976e-108	238.391
IL13RA2	2.22428	1.41671	29.683	3.44091e-109	3.51118e-108	238.2
CHI3L2	3.54479	2.36121	29.4822	2.68975e-108	2.69947e-107	236.143
MDK	2.1082	3.55381	29.4772	2.83087e-108	2.83791e-107	236.092
RIMS3	-2.051	3.14253	-29.4606	3.35808e-108	3.36454e-107	235.921
MFAP4	2.0633	2.14485	29.416	5.30796e-108	5.29542e-107	235.463
RNU1-27P	-2.44844	1.72615	-29.2616	2.58966e-107	2.55126e-106	233.877
LYZ	2.26117	1.91886	29.2593	2.65195e-107	2.61166e-106	233.853
SRGN	2.43421	3.89583	29.2464	3.02778e-107	2.97796e-106	233.721
NAPSB	2.09283	1.62485	29.2239	3.81649e-107	3.74887e-106	233.489
AP003396.5	-3.73573	2.33492	-29.1303	9.9927e-107	9.76556e-106	232.526
MMP9	2.48978	1.31666	29.0846	1.59917e-106	1.55771e-105	232.056
CELF3	-2.08163	3.05592	-29.0053	3.62283e-106	3.5085e-105	231.238
HLA-DPA1	2.1628	3.13248	29.0037	3.68248e-106	3.56563e-105	231.221
SLC6A17	-2.20612	2.55555	-28.9632	5.58898e-106	5.3941e-105	230.804
SPOCD1	2.13481	1.31599	28.849	1.8144e-105	1.73799e-104	229.626
ID4	2.07048	3.78579	28.6787	1.05432e-104	9.95693e-104	227.865
GPX1P1	2.13805	1.86104	28.5852	2.77269e-104	2.597e-103	226.898
S100A4	2.05157	2.47264	28.4475	1.15304e-103	1.07025e-102	225.472
CHRM1	-2.05002	2.25348	-28.3795	2.33491e-103	2.1557e-102	224.766
S100A10	2.42428	3.94938	28.3417	3.45244e-103	3.17652e-102	224.375
FOLR2	2.01871	1.96721	28.3221	4.23136e-103	3.88719e-102	224.171
GABRA1	-2.3548	2.35992	-28.2739	6.98132e-103	6.39156e-102	223.67
HPCA	-2.38026	3.88036	-28.1903	1.66341e-102	1.51513e-101	222.802
CRLF1	-2.02509	2.72026	-28.0898	4.72534e-102	4.27433e-101	221.757
TAGLN3	-2.45137	4.91629	-28.0894	4.74202e-102	4.2887e-101	221.754
GALNT17	-2.28884	2.69634	-28.0084	1.10165e-101	9.89156e-101	220.91
BEX5	-2.0199	3.52602	-27.9498	2.02719e-101	1.81321e-100	220.3
NPIPA5	-2.10224	2.67356	-27.9414	2.21254e-101	1.978e-100	220.213
COL1A1	2.79306	1.93729	27.8372	6.54893e-101	5.81497e-100	219.127
LINC02587	2.02536	0.904512	27.7893	1.07957e-100	9.54469e-100	218.627
RGS4	-2.56999	3.39508	-27.787	1.10564e-100	9.77034e-100	218.603
AQP1	3.46171	4.10495	27.7561	1.52501e-100	1.3443e-99	218.282
HBA1	-2.87885	3.79055	-27.7022	2.67798e-100	2.35253e-99	217.718
EGR1	2.37622	3.73065	27.7014	2.69821e-100	2.36952e-99	217.711
IBSP	2.14998	0.984442	27.541	1.44117e-99	1.25187e-98	216.035
CREG2	-2.03462	2.25069	-27.5339	1.55179e-99	1.34622e-98	215.961
PTGDS	-2.96772	6.75419	-27.4964	2.29744e-99	1.9841e-98	215.568
RAB3A	-2.4414	4.37917	-27.4743	2.89437e-99	2.49559e-98	215.337
RPS2P5	2.00727	4.33883	27.4336	4.42972e-99	3.80838e-98	214.911
TGFBI	2.12093	2.34725	27.3862	7.27117e-99	6.23627e-98	214.416
SYP	-2.50571	4.55053	-27.3215	1.43082e-98	1.22014e-97	213.738
RNA5SP216	-3.38164	2.11361	-27.2085	4.67149e-98	3.94725e-97	212.555
TPPP	-2.08467	3.72114	-27.1515	8.49274e-98	7.14678e-97	211.957
HPCAL4	-2.12368	3.36505	-27.125	1.1215e-97	9.41397e-97	211.679
EGFR	2.97643	2.77202	27.0141	3.59026e-97	2.98842e-96	210.515
PCP4	-2.00496	3.23942	-26.7583	5.27762e-96	4.3172e-95	207.826
SYN2	-2.37881	3.42375	-26.6792	1.21352e-95	9.87111e-95	206.993
CHI3L1	4.13937	5.07444	26.4783	1.00691e-94	8.06207e-94	204.876
NAPB	-2.02606	3.76915	-26.3382	4.41499e-94	3.49838e-93	203.398
NEAT1	-2.02139	3.86683	-26.272	8.87691e-94	7.00394e-93	202.699
GABRD	-2.05167	3.0713	-26.266	9.45553e-94	7.45609e-93	202.636
SYN1	-2.25938	4.10509	-26.1609	2.872e-93	2.24784e-92	201.525
NGEF	-2.31112	3.39183	-26.0909	6.0163e-93	4.68417e-92	200.785
CARTPT	-2.57542	1.9538	-26.0717	7.36942e-93	5.73019e-92	200.582
BST2	2.08587	3.73674	26.0283	1.16657e-92	9.04718e-92	200.123
CD163	2.40784	2.05777	25.9978	1.61121e-92	1.24595e-91	199.8
NEFL	-2.98756	3.84207	-25.8824	5.46699e-92	4.20157e-91	198.578
WIF1	-2.25116	2.09862	-25.6905	4.17704e-91	3.16483e-90	196.544
FAM163B	-2.28711	2.8822	-25.5705	1.49146e-90	1.12148e-89	195.271
SYT1	-2.71837	3.79954	-25.3005	2.62514e-89	1.93859e-88	192.402
INA	-2.2709	3.12486	-25.1928	8.25609e-89	6.05766e-88	191.256
AEBP1	2.25546	3.65605	25.0087	5.85613e-88	4.25311e-87	189.297
GSTM5	-2.02325	2.54496	-24.8907	2.05924e-87	1.4847e-86	188.039
C3	2.1905	4.12663	24.7433	9.92273e-87	7.08939e-86	186.466
LTF	3.4178	1.87277	24.6879	1.79114e-86	1.27544e-85	185.876
IGFBP3	2.22615	3.04218	24.5202	1.07323e-85	7.55801e-85	184.085
IFI6	2.24357	5.18864	24.5147	1.13778e-85	8.00837e-85	184.027
PMP2	2.05755	4.96465	24.4861	1.54475e-85	1.08543e-84	183.721
SLPI	2.35081	1.92094	23.9807	3.44141e-83	2.33757e-82	178.314
CXCL10	2.32991	1.4001	23.9198	6.611e-83	4.47238e-82	177.662
TMSB15A	2.12755	1.26326	23.7804	2.94443e-82	1.97201e-81	176.168
COL1A2	2.13036	2.46046	23.7202	5.61802e-82	3.74393e-81	175.522
MOBP	-2.7134	3.33978	-23.7083	6.37763e-82	4.24644e-81	175.395
AGT	2.05954	5.12709	23.6246	1.56558e-81	1.03599e-80	174.497
NSG2	-2.29279	3.83201	-23.6008	2.02007e-81	1.33344e-80	174.242
RPL13P12	2.18386	3.06242	23.0893	4.91147e-79	3.13363e-78	168.749
MT1G	-2.06171	4.2854	-22.8901	4.18303e-78	2.635e-77	166.607
PSPHP1	3.03745	1.28591	22.4812	3.40605e-76	2.09246e-75	162.208
APLNR	2.08236	2.93788	22.4184	6.69513e-76	4.09568e-75	161.532
OPALIN	-2.07163	2.24596	-21.778	6.63708e-73	3.89059e-72	154.634
ETNPPL	-2.09914	3.37429	-21.7696	7.26611e-73	4.2556e-72	154.544
GP1BB	-2.61714	1.6358	-21.6594	2.38481e-72	1.38674e-71	153.356
AGAP2	-2.01341	3.87455	-21.6408	2.91425e-72	1.69184e-71	153.155
MTND2P28	-2.2314	6.49129	-21.5476	7.95312e-72	4.58583e-71	152.152
BCAN	2.14011	5.13359	20.7093	6.66833e-68	3.62218e-67	143.121
STMN2	-2.31319	4.50084	-20.4996	6.3844e-67	3.41569e-66	140.863
SOCS3	2.13202	2.54771	20.4729	8.51129e-67	4.54453e-66	140.576
POSTN	2.23682	1.62037	20.372	2.52052e-66	1.33715e-65	139.491
PI3	2.24174	1.15067	20.3338	3.80484e-66	2.01391e-65	139.079
BCAS1	-2.10514	3.61554	-20.2335	1.11975e-65	5.88272e-65	138.001
CXCL8	2.15662	1.61706	19.89	4.50257e-64	2.30935e-63	134.309
CCL2	2.09018	2.53652	18.9433	1.15736e-59	5.57847e-59	124.162
PLA2G2A	2.00791	1.37362	18.6735	2.07055e-58	9.81505e-58	121.281
SAA1	2.2529	1.56356	17.5715	2.53145e-53	1.12257e-52	109.58
