# Supplementary material for: Prognostic Prediction Model for Glioblastoma: A Ferroptosis-Related Gene Prediction Model and Independent External Validation
Source: J Clin Med. 2023 Feb 8;12(4):1341. doi: 10.3390/jcm12041341 (PMC9960289; doi:10.3390/jcm12041341)
Supplement: Supplementary file 1 [file jcm-12-01341-s001.zip › Supplementary Table S4.xlsx]

## Sheet: Supplemental Table S4
Differentially expressed genes related to ferroptosis
id	logFC	AveExpr	t	P.Value	adj.P.Val	B
GLS2	-2.67989	1.93879	-58.3986	1.45109e-216	8.56144e-215	485.527
CBS	-2.43101	2.35254	-51.0336	5.83901e-193	1.14834e-191	431.13
MT1G	-2.15604	4.29056	-25.9909	1.01079e-92	3.13877e-92	200.137
ATP5MC3	-1.65555	4.67086	-35.6371	3.33792e-135	1.5149e-134	298.017
AKR1C1	-1.56188	1.65555	-40.675	1.81688e-155	1.19106e-154	344.72
AKR1C2	-1.49642	1.3266	-41.2287	1.30524e-157	9.62614e-157	349.66
FTH1	-1.48871	8.08849	-24.3557	3.92042e-85	1.15652e-84	182.658
GOT1	-1.34801	4.08359	-20.4436	8.66769e-67	2.13081e-66	140.424
NFS1	-1.23926	2.98668	-53.4288	6.80579e-201	2.00771e-199	449.414
PHKG2	-1.14896	2.61033	-50.1791	4.56995e-190	6.74067e-189	424.462
CISD1	-1.09572	3.3437	-30.2657	4.25663e-112	1.4773e-111	244.774
AKR1C3	-0.927274	2.02685	-19.5656	1.12865e-62	2.46631e-62	130.955
ACACA	-0.726455	2.7594	-23.1147	2.48695e-79	6.98714e-79	169.297
EMC2	-0.691725	3.12228	-27.1986	2.85274e-98	9.35066e-98	212.92
FDFT1	-0.660903	3.87672	-19.6851	3.114e-63	7.34903e-63	132.242
CHAC1	-0.657388	1.7977	-14.5572	7.68274e-40	1.4622e-39	78.4604
ACSF2	-0.568453	2.21033	-17.8003	1.83313e-54	3.72948e-54	112.067
GPX4	-0.433768	5.81127	-10.9221	6.98742e-25	1.03064e-24	44.1596
NQO1	-0.38233	3.00932	-7.24403	1.81496e-12	2.27836e-12	15.858
CS	-0.344635	3.82258	-13.0315	2.54917e-33	4.1778e-33	63.4939
AIFM2	-0.332894	1.69972	-13.9133	4.71547e-37	8.43069e-37	72.0594
PTGS2	0.350648	1.17535	6.13958	1.772e-09	1.97261e-09	9.10499
NFE2L2	0.35694	3.25952	10.5313	2.07301e-23	2.98312e-23	40.7915
GCLM	0.388762	1.89154	13.1921	5.4275e-34	9.14921e-34	65.0349
KEAP1	0.414342	3.51688	14.3238	7.96902e-39	1.46929e-38	76.1277
TFRC	0.459336	2.94157	11.4888	4.51498e-27	6.83035e-27	49.1723
ALOX12	0.481346	0.50701	22.1938	5.2101e-75	1.39725e-74	159.348
SAT1	0.484379	5.39909	9.91792	3.64821e-21	5.12486e-21	35.6589
ZEB1	0.503273	2.74711	13.7308	2.84703e-36	4.94043e-36	70.2671
DPP4	0.603447	0.881395	12.1485	1.07463e-29	1.7136e-29	55.1825
NOX1	0.62455	0.339461	32.5832	2.99346e-122	1.17743e-121	268.168
CRYAB	0.648865	6.41326	7.23837	1.88436e-12	2.3162e-12	15.8211
ABCC1	0.666367	1.51789	20.5169	3.92309e-67	1.00636e-66	141.216
HSPB1	0.671523	5.60508	8.48562	2.87385e-16	3.94319e-16	24.491
FANCD2	0.687476	1.06617	19.1195	1.37016e-60	2.88713e-60	126.159
NCOA4	0.881853	3.4902	30.4017	1.0614e-112	3.91393e-112	246.163
RPL8	0.916811	6.96162	14.8541	3.83704e-41	7.54617e-41	81.4495
ALOX5	0.979669	1.77675	19.6083	7.12221e-63	1.61619e-62	131.415
GSS	1.0211	3.12783	36.5569	5.25865e-139	2.5855e-138	306.781
PGD	1.12082	3.90311	37.6326	2.14719e-143	1.15168e-142	316.896
TP53	1.84198	2.27581	45.5687	7.47613e-174	7.35153e-173	387.094
SLC1A5	1.89437	1.46028	42.2227	2.03671e-161	1.71666e-160	358.434
STEAP3	2.46205	1.73265	49.2936	4.94646e-187	5.83682e-186	417.469
HMOX1	2.72924	2.79633	39.0438	4.67583e-149	2.75874e-148	329.945
CD44	2.79423	2.71898	32.6438	1.63838e-122	6.9046e-122	268.772
