# Supplementary material for: Prognostic Prediction Model for Glioblastoma: A Ferroptosis-Related Gene Prediction Model and Independent External Validation
Source: J Clin Med. 2023 Feb 8;12(4):1341. doi: 10.3390/jcm12041341 (PMC9960289; doi:10.3390/jcm12041341)
Supplement: Supplementary file 1 [file jcm-12-01341-s001.zip › Supplementary Table S5.xlsx]

## Sheet: Supplemental Table S5
Enrichment analysis of GO among all DEGs between low- and high-risk in TCGA											Enrichment analysis of KEGG among all DEGs between low- and high-risk in TCGA
ONTOLOGY	ID	Description	GeneRatio	BgRatio	pvalue	p.adjust	qvalue	geneID	Count		ID	Description	GeneRatio	BgRatio	pvalue	p.adjust	qvalue	geneID	Count
BP	GO:0002455	humoral immune response mediated by circulating immunoglobulin	62/997	150/18670	2.29142e-39	1.20987e-35	9.47202e-36	IGHV1-69D/C6/IGKV1-17/IGHV5-51/IGHV1-24/IGHV4-39/IGLV2-14/IGHV3-20/IGLV3-25/IGHV1-58/IGLV1-47/IGLV1-44/IGHV4-28/IGHV3-73/IGHG4/C1QB/PTPRC/IGHG2/IGHV3-30/IGKV1-16/IGHV2-26/IGLV1-40/IGHV4-31/IGHG3/IGKV3D-20/IGHG1/IGHV3-33/IGHV1-3/IGLC2/IGLV2-8/IGLC3/IGLL5/IGHV3-15/IGHV4-59/IGHV3-49/IGLV6-57/IGHV4-34/IGKC/IGHV3-43/IGHV1-18/IGHV3-23/IGKV3-15/IGKV1-5/IGLV2-23/IGLV3-1/IGHV3-66/HPX/IGHV1-69/EXO1/IGHV3-2…	62		hsa04110	Cell cycle	29/511	124/8081	4.47594e-10	1.34278e-07	9.75283e-08	MCM6/E2F3/PTTG1/CHEK1/RBL1/TGFB1/PLK1/CDK1/CDC25B/SFN/MAD2L1/BUB1B/CDC6/CDC20/CDC25A/CCNB2/CCND2/BUB1/TTK/CCNE1/CDC45/ORC1/CCNB1/PKMYT1/MCM2/CDC7/CDKN2A/CDKN1C/MCM4	29
BP	GO:0006958	complement activation, classical pathway	58/997	137/18670	1.35383e-37	3.57412e-34	2.79816e-34	IGHV1-69D/C6/IGKV1-17/IGHV5-51/IGHV1-24/IGHV4-39/IGLV2-14/IGHV3-20/IGLV3-25/IGHV1-58/IGLV1-47/IGLV1-44/IGHV4-28/IGHV3-73/IGHG4/C1QB/IGHG2/IGHV3-30/IGKV1-16/IGHV2-26/IGLV1-40/IGHV4-31/IGHG3/IGKV3D-20/IGHG1/IGHV3-33/IGHV1-3/IGLC2/IGLV2-8/IGLC3/IGLL5/IGHV3-15/IGHV4-59/IGHV3-49/IGLV6-57/IGHV4-34/IGKC/IGHV3-43/IGHV1-18/IGHV3-23/IGKV3-15/IGKV1-5/IGLV2-23/IGLV3-1/IGHV3-66/IGHV1-69/IGHV3-21/IGKV4-1/IGHV3…	58		hsa05323	Rheumatoid arthritis	23/511	93/8081	9.37929e-09	1.40689e-06	1.02185e-06	HLA-DOB/CXCL6/HLA-DQA2/TGFB1/CXCL5/CXCL1/CD86/TLR2/MMP1/HLA-DRA/HLA-DOA/CSF1/CCL5/ITGB2/CXCL8/HLA-DMB/IL18/HLA-DQA1/TNFSF13B/LTB/CTSK/CCL20/ICAM1	23
BP	GO:0006956	complement activation	63/997	175/18670	9.99895e-36	1.75982e-32	1.37775e-32	IGHV1-69D/C6/IGKV1-17/VSIG4/IGHV5-51/IGHV1-24/IGHV4-39/IGLV2-14/IGHV3-20/IGLV3-25/IGHV1-58/IGLV1-47/IGLV1-44/IGHV4-28/IGHV3-73/IGHG4/COLEC10/C1QB/IGHG2/IGHV3-30/IGKV1-16/IGHV2-26/IGLV1-40/IGHV4-31/IGHG3/IGKV3D-20/IGHG1/IGHV3-33/IGHV1-3/IGLC2/IGLV2-8/CFHR4/IGLC3/IGLL5/IGHV3-15/IGHV4-59/FCN2/IGHV3-49/IGLV6-57/IGHV4-34/IGKC/IGHV3-43/IGHV1-18/IGHV3-23/IGKV3-15/IGKV1-5/IGLV2-23/IGLV3-1/IGHV3-66/IGHV1-…	63		hsa00010	Glycolysis / Gluconeogenesis	18/511	67/8081	9.9496e-08	9.9496e-06	7.22655e-06	HKDC1/PCK1/ALDH3B1/PKM/ALDOB/G6PC3/ADH4/ENO1/ENO2/PFKP/HK3/ENO3/ACSS1/G6PC/HK2/ALDOA/FBP1/PCK2	18
BP	GO:0006909	phagocytosis	89/997	369/18670	1.73757e-34	2.29359e-31	1.79564e-31	IGHV1-69D/FGR/WIPF1/IGKV1-17/TREM2/IGHV5-51/IGHV1-24/IGHV4-39/IGLV2-14/IGHV3-20/IGLV3-25/IGHV1-58/TGFB1/IGLV1-47/IGLV1-44/IGHV4-28/IGHV3-73/TYRO3/TLR2/IGHG4/ITGAV/PTPRC/IGHG2/SPHK1/IGHV3-30/IGKV1-16/SRC/IGHV2-26/IGLV1-40/IGHV4-31/ITGAM/ABR/IL2RB/IGHG3/NCKAP1L/IGKV3D-20/NCF2/IL2RG/IGHG1/IGHV3-33/HCK/IGHV1-3/IGLC2/TYROBP/IGLV2-8/PYCARD/IGLC3/IGLL5/IGHV3-15/FCGR3A/ITGA2/IGHV4-59/FCER1G/FCN2/IGHV3-49…	89		hsa04145	Phagosome	27/511	152/8081	7.9695e-07	5.97713e-05	4.34128e-05	CD209/HLA-DOB/HLA-DQA2/COMP/TLR2/TUBA1B/ITGAV/TUBA1C/HLA-DRA/HLA-DOA/ITGAM/NCF2/TUBB6/TUBB4A/FCGR3A/ITGA2/CYBB/TUBB2B/ITGB2/HLA-DMB/FCGR2A/NCF4/HLA-DQA1/CORO1A/TAP1/TUBA3C/MRC2	27
BP	GO:0016064	immunoglobulin mediated immune response	68/997	218/18670	5.46136e-34	5.7672e-31	4.51511e-31	IGHV1-69D/C6/IGKV1-17/IGHV5-51/IGHV1-24/IGHV4-39/IGLV2-14/IGHV3-20/IGLV3-25/IGHV1-58/TGFB1/IGLV1-47/IGLV1-44/IGHV4-28/IGHV3-73/GCNT3/IL27RA/IGHG4/C1QB/PTPRC/IGHG2/IGHV3-30/IGKV1-16/IGHV2-26/IGLV1-40/IGHV4-31/IGHG3/IGKV3D-20/IGHG1/IGHV3-33/IGHV1-3/IGLC2/IGLV2-8/IGLC3/IGLL5/CD27/IGHV3-15/IGHV4-59/FCER1G/IGHV3-49/IGLV6-57/IGHV4-34/IGKC/IGHV3-43/IGHV1-18/IGHV3-23/IGKV3-15/IGKV1-5/IGLV2-23/IGLV3-1/IGH…	68		hsa01200	Carbon metabolism	22/511	118/8081	3.6941e-06	0.000221646	0.000160985	SDS/HKDC1/PGD/ME1/PKM/ALDOB/AGXT/G6PD/ENO1/ENO2/TKT/GPT2/PFKP/HK3/ENO3/GPT/CPS1/ACSS1/HAO2/HK2/ALDOA/FBP1	22
BP	GO:0019724	B cell mediated immunity	68/997	221/18670	1.42192e-33	1.25129e-30	9.79629e-31	IGHV1-69D/C6/IGKV1-17/IGHV5-51/IGHV1-24/IGHV4-39/IGLV2-14/IGHV3-20/IGLV3-25/IGHV1-58/TGFB1/IGLV1-47/IGLV1-44/IGHV4-28/IGHV3-73/GCNT3/IL27RA/IGHG4/C1QB/PTPRC/IGHG2/IGHV3-30/IGKV1-16/IGHV2-26/IGLV1-40/IGHV4-31/IGHG3/IGKV3D-20/IGHG1/IGHV3-33/IGHV1-3/IGLC2/IGLV2-8/IGLC3/IGLL5/CD27/IGHV3-15/IGHV4-59/FCER1G/IGHV3-49/IGLV6-57/IGHV4-34/IGKC/IGHV3-43/IGHV1-18/IGHV3-23/IGKV3-15/IGKV1-5/IGLV2-23/IGLV3-1/IGH…	68		hsa05140	Leishmaniasis	17/511	77/8081	4.4575e-06	0.000222875	0.000161878	HLA-DOB/HLA-DQA2/TGFB1/TLR2/HLA-DRA/HLA-DOA/ITGAM/NCF2/MARCKSL1/FCGR3A/CYBB/MAPK13/ITGB2/HLA-DMB/FCGR2A/NCF4/HLA-DQA1	17
BP	GO:0006959	humoral immune response	86/997	356/18670	2.12781e-33	1.60497e-30	1.25653e-30	IGHV1-69D/S100A9/C6/IGKV1-17/CXCL9/VSIG4/TREM2/IGHV5-51/CXCL6/IGHV1-24/IGHV4-39/IGLV2-14/IGHV3-20/IGLV3-25/IGHV1-58/CXCL5/IGLV1-47/IGLV1-44/IGHV4-28/IGHV3-73/PI3/CXCL1/JCHAIN/IGHG4/PRSS2/COLEC10/C1QB/PTPRC/IGHG2/CHGA/IGHV3-30/IGKV1-16/IGHV2-26/IGLV1-40/IGHV4-31/CXCL11/PDCD1/IGHG3/IGKV3D-20/TNFRSF21/IGHG1/IGHV3-33/IGHV1-3/IGLC2/IGLV2-8/CFHR4/IGLC3/IGLL5/IGHV3-15/IGHV4-59/S100A8/FCN2/IGHV3-49/IGLV6…	86		hsa05150	Staphylococcus aureus infection	19/511	96/8081	6.87499e-06	0.000294642	0.000214003	HLA-DOB/HLA-DQA2/KRT17/C1QB/HLA-DRA/HLA-DOA/ITGAM/FCGR3A/KRT23/ITGB2/HLA-DMB/FCGR2A/HLA-DQA1/C1QC/KRT19/ICAM1/PTAFR/C3AR1/KRT20	19
BP	GO:0002449	lymphocyte mediated immunity	81/997	352/18670	6.46857e-30	4.26925e-27	3.34238e-27	IGHV1-69D/C6/IGKV1-17/IGHV5-51/IGHV1-24/IGHV4-39/IGLV2-14/IGHV3-20/IGLV3-25/IGHV1-58/TGFB1/IGLV1-47/IGLV1-44/JAG1/IGHV4-28/IGHV3-73/GCNT3/IL27RA/IGHG4/C1QB/PTPRC/HAVCR2/IGHG2/IGHV3-30/IGKV1-16/IGHV2-26/IGLV1-40/IGHV4-31/LGALS9/SASH3/IGHG3/IGKV3D-20/IGHG1/IGHV3-33/IGHV1-3/IGLC2/IGLV2-8/IGLC3/IGLL5/CD27/IGHV3-15/IGHV4-59/FCER1G/IGHV3-49/UNC13D/IGLV6-57/IGHV4-34/IGKC/LAG3/SLAMF7/IGHV3-43/CD8A/IGHV1-…	81		hsa05166	Human T-cell leukemia virus 1 infection	31/511	219/8081	1.75607e-05	0.000602708	0.000437757	HLA-DOB/E2F3/PTTG1/CHEK1/PIK3CD/HLA-DQA2/CD3D/TGFB1/SPI1/ADCY1/HLA-DRA/HLA-DOA/MAD2L1/MSX1/IL2RB/BUB1B/TSPO/CDC20/IL2RG/CCNB2/CCND2/CCNE1/ITGB2/HLA-DMB/SLC2A1/JAK3/CDKN2A/HLA-DQA1/MMP7/CREB3L1/ICAM1	31
BP	GO:0002429	immune response-activating cell surface receptor signaling pathway	93/997	473/18670	1.27905e-28	6.75339e-26	5.2872e-26	IGHV1-69D/CD209/HLA-DQB2/LILRB4/FGR/WIPF1/IGKV1-17/IGHV5-51/IGHV1-24/IGHV4-39/PIK3CD/IGLV2-14/HLA-DQA2/IGHV3-20/IGLV3-25/MUC1/CD3D/IGHV1-58/IGLV1-47/IGLV1-44/IGHV4-28/IGHV3-73/IGHG4/PTPRC/IGHG2/PAG1/IGHV3-30/SH2B2/IGKV1-16/HLA-DRA/SRC/IGHV2-26/IGLV1-40/IGHV4-31/MUC5B/CMTM3/SLC39A10/IGHG3/NCKAP1L/RIPK2/IGKV3D-20/TNFRSF21/IGHG1/IGHV3-33/HCK/IGHV1-3/IGLC2/IGLV2-8/FYB1/CD79A/MNDA/IGLC3/IGLL5/MUC6/IGH…	93		hsa04610	Complement and coagulation cascades	17/511	85/8081	1.80812e-05	0.000602708	0.000437757	C6/VSIG4/KLKB1/PLAUR/SERPINC1/C1QB/ITGAM/F9/CFHR4/PLAU/CFHR3/ITGB2/F12/F13A1/C1QC/C3AR1/ITGAX	17
BP	GO:0002757	immune response-activating signal transduction	93/997	473/18670	1.27905e-28	6.75339e-26	5.2872e-26	IGHV1-69D/CD209/HLA-DQB2/LILRB4/FGR/WIPF1/IGKV1-17/IGHV5-51/IGHV1-24/IGHV4-39/PIK3CD/IGLV2-14/HLA-DQA2/IGHV3-20/IGLV3-25/MUC1/CD3D/IGHV1-58/IGLV1-47/IGLV1-44/IGHV4-28/IGHV3-73/IGHG4/PTPRC/IGHG2/PAG1/IGHV3-30/SH2B2/IGKV1-16/HLA-DRA/SRC/IGHV2-26/IGLV1-40/IGHV4-31/MUC5B/CMTM3/SLC39A10/IGHG3/NCKAP1L/RIPK2/IGKV3D-20/TNFRSF21/IGHG1/IGHV3-33/HCK/IGHV1-3/IGLC2/IGLV2-8/FYB1/CD79A/MNDA/IGLC3/IGLL5/MUC6/IGH…	93		hsa00051	Fructose and mannose metabolism	10/511	33/8081	2.30389e-05	0.000691166	0.000502005	HKDC1/AKR1B10/ALDOB/PFKP/HK3/AKR1B1/HK2/ALDOA/FBP1/PFKFB3	10
BP	GO:0002460	adaptive immune response based on somatic recombination of immune receptors built from immunoglobulin superfamily domains	80/997	361/18670	2.28364e-28	1.09615e-25	8.58168e-26	IGHV1-69D/C6/IGKV1-17/IGHV5-51/IGHV1-24/IGHV4-39/IGLV2-14/IGHV3-20/IGLV3-25/IGHV1-58/TGFB1/IGLV1-47/IGLV1-44/JAG1/IGHV4-28/IGHV3-73/GCNT3/IL27RA/IGHG4/C1QB/PTPRC/HAVCR2/IGHG2/IGHV3-30/IGKV1-16/IGHV2-26/IGLV1-40/IGHV4-31/SASH3/IGHG3/RIPK2/IGKV3D-20/IGHG1/IGHV3-33/IGHV1-3/IGLC2/IGLV2-8/IGLC3/IGLL5/CD27/IGHV3-15/IGHV4-59/FCER1G/IGHV3-49/UNC13D/IGLV6-57/IGHV4-34/IGKC/IGHV3-43/CD8A/IGHV1-18/IGHV3-23/I…	80		hsa04512	ECM-receptor interaction	17/511	88/8081	2.90771e-05	0.000793012	0.000575977	ITGA3/COL1A2/COMP/AGRN/LAMC2/ITGAV/COL4A5/HMMR/CD44/COL1A1/ITGA2/ITGB4/TNC/SPP1/LAMA5/LAMB1/COL9A2	17
BP	GO:0050900	leukocyte migration	95/997	499/18670	4.31079e-28	1.89675e-25	1.48495e-25	S100A9/IGKV1-17/CXCL9/TREM2/CXCL6/IGHV4-39/PIK3CD/IGLV2-14/IGLV3-25/TGFB1/CXCL5/IGLV1-47/IGLV1-44/PLA2G7/ITGA3/COL1A2/IL27RA/CXCL1/JCHAIN/MMP1/ITGAV/CHGA/IGHV3-30/IGKV1-16/CEACAM6/SRC/IGLV1-40/ADAM8/CXCL11/LGALS9/ITGAM/ABR/NCKAP1L/IGKV3D-20/NBL1/HMOX1/TNFRSF18/IGHV3-33/HCK/PODXL2/CXCR3/CD44/IGLC2/COL1A1/SLC7A8/IGLV2-8/PYCARD/STK39/ATP1B3/IGLC3/MMP14/SLC7A7/ITGA2/RAC2/CCL28/IGHV4-59/S100A8/FCER1G/…	95		hsa01230	Biosynthesis of amino acids	15/511	75/8081	5.59891e-05	0.00139973	0.00101664	PYCR1/SDS/PKM/ALDOB/ASNS/CTH/ENO1/ENO2/TKT/GPT2/PFKP/ENO3/GPT/CPS1/ALDOA	15
BP	GO:0038094	Fc-gamma receptor signaling pathway	49/997	142/18670	4.67512e-27	1.89882e-24	1.48658e-24	FGR/WIPF1/IGKV1-17/IGHV4-39/IGLV2-14/IGLV3-25/IGLV1-47/IGLV1-44/IGHG4/PTPRC/IGHG2/IGHV3-30/IGKV1-16/SRC/IGLV1-40/IGHG3/NCKAP1L/IGKV3D-20/IGHG1/IGHV3-33/HCK/IGLC2/IGLV2-8/IGLC3/FCGR3A/IGHV4-59/FCER1G/IGLV6-57/IGHV4-34/IGKC/LIMK1/IGHV3-23/IGKV3-15/IGKV1-5/IGLV2-23/FCGR2A/IGLV3-1/IGHV1-69/IGKV4-1/IGHV3-53/VAV1/IGKV2-29/SYK/IGLV1-51/IGHV3-48/IGKV3-20/IGLV3-19/IGHV3-13/IGLV3-21	49		hsa04640	Hematopoietic cell lineage	17/511	99/8081	0.000136789	0.00301284	0.00218828	HLA-DOB/HLA-DQA2/CD3D/ITGA3/CD37/HLA-DRA/HLA-DOA/ITGAM/CD24/CD44/ITGA2/CSF1/CD8A/EPO/HLA-DMB/CD7/HLA-DQA1	17
BP	GO:0002431	Fc receptor mediated stimulatory signaling pathway	49/997	145/18670	1.39594e-26	5.00443e-24	3.91794e-24	FGR/WIPF1/IGKV1-17/IGHV4-39/IGLV2-14/IGLV3-25/IGLV1-47/IGLV1-44/IGHG4/PTPRC/IGHG2/IGHV3-30/IGKV1-16/SRC/IGLV1-40/IGHG3/NCKAP1L/IGKV3D-20/IGHG1/IGHV3-33/HCK/IGLC2/IGLV2-8/IGLC3/FCGR3A/IGHV4-59/FCER1G/IGLV6-57/IGHV4-34/IGKC/LIMK1/IGHV3-23/IGKV3-15/IGKV1-5/IGLV2-23/FCGR2A/IGLV3-1/IGHV1-69/IGKV4-1/IGHV3-53/VAV1/IGKV2-29/SYK/IGLV1-51/IGHV3-48/IGKV3-20/IGLV3-19/IGHV3-13/IGLV3-21	49		hsa04976	Bile secretion	16/511	90/8081	0.000140599	0.00301284	0.00218828	SLC10A1/SLCO1B3/AQP8/ADCY1/CYP3A4/NCEH1/SCTR/SLC9A1/SLC22A1/SLC51A/ATP1B3/CFTR/SLC27A5/SLC2A1/FXYD2/ABCB4	16
BP	GO:0002433	immune response-regulating cell surface receptor signaling pathway involved in phagocytosis	48/997	139/18670	1.51649e-26	5.00443e-24	3.91794e-24	FGR/WIPF1/IGKV1-17/IGHV4-39/IGLV2-14/IGLV3-25/IGLV1-47/IGLV1-44/IGHG4/PTPRC/IGHG2/IGHV3-30/IGKV1-16/SRC/IGLV1-40/IGHG3/NCKAP1L/IGKV3D-20/IGHG1/IGHV3-33/HCK/IGLC2/IGLV2-8/IGLC3/FCGR3A/IGHV4-59/IGLV6-57/IGHV4-34/IGKC/LIMK1/IGHV3-23/IGKV3-15/IGKV1-5/IGLV2-23/FCGR2A/IGLV3-1/IGHV1-69/IGKV4-1/IGHV3-53/VAV1/IGKV2-29/SYK/IGLV1-51/IGHV3-48/IGKV3-20/IGLV3-19/IGHV3-13/IGLV3-21	48		hsa04061	Viral protein interaction with cytokine and cytokine receptor	17/511	100/8081	0.000155376	0.00310753	0.00225705	CXCL9/CXCL6/CXCL5/CXCL1/CXCL11/IL2RB/IL2RG/CXCR3/CCL28/CSF1/CCL5/CXCL8/IL18/CXCL14/CCR1/CCL25/CCL20	17
BP	GO:0038096	Fc-gamma receptor signaling pathway involved in phagocytosis	48/997	139/18670	1.51649e-26	5.00443e-24	3.91794e-24	FGR/WIPF1/IGKV1-17/IGHV4-39/IGLV2-14/IGLV3-25/IGLV1-47/IGLV1-44/IGHG4/PTPRC/IGHG2/IGHV3-30/IGKV1-16/SRC/IGLV1-40/IGHG3/NCKAP1L/IGKV3D-20/IGHG1/IGHV3-33/HCK/IGLC2/IGLV2-8/IGLC3/FCGR3A/IGHV4-59/IGLV6-57/IGHV4-34/IGKC/LIMK1/IGHV3-23/IGKV3-15/IGKV1-5/IGLV2-23/FCGR2A/IGLV3-1/IGHV1-69/IGKV4-1/IGHV3-53/VAV1/IGKV2-29/SYK/IGLV1-51/IGHV3-48/IGKV3-20/IGLV3-19/IGHV3-13/IGLV3-21	48		hsa04672	Intestinal immune network for IgA production	11/511	49/8081	0.000187226	0.00351049	0.00254972	HLA-DOB/HLA-DQA2/TGFB1/CD86/HLA-DRA/HLA-DOA/CCL28/HLA-DMB/HLA-DQA1/TNFSF13B/CCL25	11
BP	GO:0002920	regulation of humoral immune response	47/997	134/18670	2.32399e-26	7.21805e-24	5.65097e-24	C6/IGKV1-17/VSIG4/IGHV4-39/IGLV2-14/IGLV3-25/IGLV1-47/IGLV1-44/IGHG4/C1QB/PTPRC/IGHG2/IGHV3-30/IGKV1-16/IGLV1-40/IGHG3/IGKV3D-20/IGHG1/IGHV3-33/IGLC2/IGLV2-8/CFHR4/IGLC3/IGHV4-59/IGLV6-57/IGHV4-34/IGKC/IGHV3-23/IGKV3-15/IGKV1-5/IGLV2-23/IGLV3-1/HPX/IGHV1-69/PGC/IGKV4-1/IGHV3-53/FOXJ1/IGKV2-29/IGLV1-51/IGHV3-48/C1QC/IGKV3-20/C3AR1/IGLV3-19/IGHV3-13/IGLV3-21	47		hsa05146	Amoebiasis	17/511	102/8081	0.000199273	0.00351658	0.00255414	PIK3CD/TGFB1/COL1A2/CXCL1/ADCY1/LAMC2/TLR2/COL4A5/ITGAM/COL1A1/COL3A1/ITGB2/CXCL8/LAMA5/LAMB1/GNA15/PLCB1	17
BP	GO:0030449	regulation of complement activation	43/997	115/18670	1.57635e-25	4.62396e-23	3.62008e-23	C6/IGKV1-17/VSIG4/IGHV4-39/IGLV2-14/IGLV3-25/IGLV1-47/IGLV1-44/IGHG4/C1QB/IGHG2/IGHV3-30/IGKV1-16/IGLV1-40/IGHG3/IGKV3D-20/IGHG1/IGHV3-33/IGLC2/IGLV2-8/CFHR4/IGLC3/IGHV4-59/IGLV6-57/IGHV4-34/IGKC/IGHV3-23/IGKV3-15/IGKV1-5/IGLV2-23/IGLV3-1/IGHV1-69/IGKV4-1/IGHV3-53/IGKV2-29/IGLV1-51/IGHV3-48/C1QC/IGKV3-20/C3AR1/IGLV3-19/IGHV3-13/IGLV3-21	43		hsa04974	Protein digestion and absorption	17/511	103/8081	0.000225017	0.00375028	0.00272389	COL1A2/PRSS2/SLC36A1/COL4A5/MEP1A/SLC1A5/COL16A1/COL1A1/SLC7A8/ATP1B3/SLC7A7/KCNQ1/COL3A1/CPA2/PRSS3/FXYD2/COL9A2	17
BP	GO:0050864	regulation of B cell activation	53/997	184/18670	7.2378e-25	2.01135e-22	1.57467e-22	IGHV1-69D/MZB1/IGHV5-51/IGHV1-24/IGHV4-39/IGHV3-20/IGHV1-58/TGFB1/IGHV4-28/IGHV3-73/IL27RA/IGHG4/PTPRC/IGHG2/IGHV3-30/IGHV2-26/IGHV4-31/SASH3/SLC39A10/IGHG3/NCKAP1L/TNFRSF21/IGHG1/IGHV3-33/IGHV1-3/IGLC2/TYROBP/MNDA/IGLC3/MMP14/IGLL5/CD27/IGHV3-15/IGHV4-59/IGHV3-49/IGHV4-34/IGKC/SLAMF8/IGHV3-43/SAMSN1/IGHV1-18/IGHV3-23/IGHV3-66/IGHV1-69/IGHV3-21/IGHV3-53/TNFSF13B/FOXJ1/SYK/IGHV3-48/IGHV3-74/CLCF1/…	53		hsa05230	Central carbon metabolism in cancer	13/511	70/8081	0.000376171	0.00584079	0.00424226	HKDC1/PIK3CD/PKM/G6PD/SLC1A5/PFKP/HK3/FGFR1/HIF1A/SLC2A1/GLS2/HK2/SLC16A3	13
BP	GO:0051249	regulation of lymphocyte activation	88/997	485/18670	1.54683e-24	4.08362e-22	3.19704e-22	IGHV1-69D/CD209/LILRB4/MZB1/FANCD2/VSIG4/IGHV5-51/IGHV1-24/IGHV4-39/IGHV3-20/IGHV1-58/TGFB1/SIT1/IGHV4-28/IGHV3-73/IL27RA/TYRO3/CD86/IGHG4/PTPRC/HAVCR2/IGHG2/PAG1/IGHV3-30/HLA-DOA/SRC/IGHV2-26/ADAM8/IGHV4-31/LGALS9/SASH3/CD24/NCK2/SLC39A10/PDCD1/GPNMB/IGHG3/PLA2G2D/NCKAP1L/RIPK2/TNFRSF21/IGHG1/TNFRSF18/IGHV3-33/IGHV1-3/IGLC2/TYROBP/PYCARD/MNDA/IGLC3/MMP14/IGLL5/CD27/IGHV3-15/RAC2/IGHV4-59/IGHV3-4…	88		hsa05152	Tuberculosis	24/511	180/8081	0.000389386	0.00584079	0.00424226	CD209/HLA-DOB/LSP1/HLA-DQA2/TGFB1/TLR2/SPHK1/HLA-DRA/HLA-DOA/SRC/ITGAM/RIPK2/FCGR3A/FCER1G/MAPK13/ITGB2/HLA-DMB/FCGR2A/IL18/HLA-DQA1/CORO1A/SYK/ITGAX/MRC2	24
BP	GO:0050853	B cell receptor signaling pathway	44/997	129/18670	3.48181e-24	8.75425e-22	6.85366e-22	IGHV1-69D/IGHV5-51/IGHV1-24/IGHV4-39/PIK3CD/IGHV3-20/IGHV1-58/IGHV4-28/IGHV3-73/IGHG4/PTPRC/IGHG2/IGHV3-30/IGHV2-26/IGHV4-31/CMTM3/SLC39A10/IGHG3/NCKAP1L/IGHG1/IGHV3-33/IGHV1-3/IGLC2/CD79A/MNDA/IGLC3/IGLL5/IGHV3-15/IGHV4-59/IGHV3-49/IGHV4-34/IGKC/IGHV3-43/IGHV1-18/IGHV3-23/IGHV3-66/RUNX1/IGHV1-69/IGHV3-21/IGHV3-53/SYK/IGHV3-48/IGHV3-74/IGHV3-13	44		hsa04066	HIF-1 signaling pathway	17/511	109/8081	0.000448963	0.00641375	0.00465841	HKDC1/PIK3CD/ALDOB/ENO1/ENO2/HMOX1/PFKP/HK3/CYBB/ENO3/EPO/HIF1A/SLC2A1/HK2/ALDOA/EGLN3/PFKFB3	17
BP	GO:0006910	phagocytosis, recognition	36/997	84/18670	5.14278e-24	1.23427e-21	9.66302e-22	IGHV1-69D/IGHV5-51/IGHV1-24/IGHV4-39/IGHV3-20/IGHV1-58/IGHV4-28/IGHV3-73/IGHG4/IGHG2/IGHV3-30/IGHV2-26/IGHV4-31/IGHG3/IGHG1/IGHV3-33/IGHV1-3/IGLC2/IGLC3/IGLL5/IGHV3-15/IGHV4-59/FCN2/IGHV3-49/IGHV4-34/IGKC/IGHV3-43/IGHV1-18/IGHV3-23/IGHV3-66/IGHV1-69/IGHV3-21/IGHV3-53/IGHV3-48/IGHV3-74/IGHV3-13	36		hsa00052	Galactose metabolism	8/511	31/8081	0.000521761	0.00711492	0.00516768	HKDC1/AKR1B10/G6PC3/PFKP/HK3/AKR1B1/G6PC/HK2	8
BP	GO:0006911	phagocytosis, engulfment	42/997	118/18670	5.589e-24	1.28304e-21	1.00448e-21	IGHV1-69D/TREM2/IGHV5-51/IGHV1-24/IGHV4-39/IGHV3-20/IGHV1-58/IGHV4-28/IGHV3-73/IGHG4/IGHG2/IGHV3-30/IGHV2-26/IGHV4-31/ITGAM/IGHG3/NCKAP1L/IGHG1/IGHV3-33/IGHV1-3/IGLC2/IGLC3/IGLL5/IGHV3-15/ITGA2/IGHV4-59/FCER1G/IGHV3-49/IGHV4-34/IGKC/IGHV3-43/IGHV1-18/IGHV3-23/ITGB2/IGHV3-66/IGHV1-69/IGHV3-21/IGHV3-53/SH3BP1/IGHV3-48/IGHV3-74/IGHV3-13	42		hsa04973	Carbohydrate digestion and absorption	10/511	47/8081	0.000577992	0.00753902	0.00547571	HKDC1/PIK3CD/G6PC3/SLC2A5/HK3/ATP1B3/FXYD2/G6PC/HK2/PLCB1	10
BP	GO:0099024	plasma membrane invagination	43/997	127/18670	1.61806e-23	3.55973e-21	2.7869e-21	IGHV1-69D/TREM2/IGHV5-51/IGHV1-24/IGHV4-39/IGHV3-20/IGHV1-58/IGHV4-28/IGHV3-73/IGHG4/IGHG2/IGHV3-30/IGHV2-26/IGHV4-31/ITGAM/IGHG3/NCKAP1L/IGHG1/IGHV3-33/IGHV1-3/IGLC2/IGLC3/IGLL5/IGHV3-15/ITGA2/IGHV4-59/FCER1G/IGHV3-49/IGHV4-34/IGKC/IGHV3-43/IGHV1-18/IGHV3-23/ITGB2/IGHV3-66/AURKB/IGHV1-69/IGHV3-21/IGHV3-53/SH3BP1/IGHV3-48/IGHV3-74/IGHV3-13	43		hsa03320	PPAR signaling pathway	13/511	76/8081	0.000854568	0.0102731	0.00746149	PCK1/APOC3/APOA5/FABP5/ME1/MMP1/PLTP/SCD5/SLC27A2/CYP8B1/SLC27A5/FABP3/PCK2	13
BP	GO:0002696	positive regulation of leukocyte activation	75/997	380/18670	2.44555e-23	5.16501e-21	4.04366e-21	IGHV1-69D/CD209/LILRB4/FGR/TREM2/IGHV5-51/IGHV1-24/IGHV4-39/IGHV3-20/IGHV1-58/TGFB1/IGHV4-28/IGHV3-73/CD86/IGHG4/PTPRC/HAVCR2/IGHG2/IGHV3-30/SRC/IGHV2-26/ADAM8/IGHV4-31/LGALS9/SASH3/ITGAM/CD24/NCK2/SLC39A10/PDCD1/IGHG3/NCKAP1L/RIPK2/IGHG1/IGHV3-33/IGHV1-3/IGLC2/TYROBP/PYCARD/IGLC3/MMP14/IGLL5/CD27/IGHV3-15/IGHV4-59/FCER1G/IGHV3-49/IGHV4-34/IGKC/IGHV3-43/IGHV1-18/IGHV3-23/CCL5/EPO/ITGB2/HLA-DMB/IL…	75		hsa04151	PI3K-Akt signaling pathway	38/511	354/8081	0.000856088	0.0102731	0.00746149	PRKAA2/PCK1/PIK3CD/ITGA3/COL1A2/COMP/LAMC2/TLR2/ITGAV/G6PC3/COL4A5/IL2RB/EFNA3/TGFA/IL2RG/GNG4/LPAR2/COL1A1/GYS2/CCND2/OSMR/ITGA2/CCNE1/ITGB4/CSF1/TNC/SPP1/EPO/FGFR1/LAMA5/LAMB1/JAK3/G6PC/AREG/SYK/CREB3L1/COL9A2/PCK2	38
BP	GO:0050871	positive regulation of B cell activation	45/997	142/18670	3.39639e-23	6.89728e-21	5.39984e-21	IGHV1-69D/IGHV5-51/IGHV1-24/IGHV4-39/IGHV3-20/IGHV1-58/TGFB1/IGHV4-28/IGHV3-73/IGHG4/PTPRC/IGHG2/IGHV3-30/IGHV2-26/IGHV4-31/SASH3/SLC39A10/IGHG3/NCKAP1L/IGHG1/IGHV3-33/IGHV1-3/IGLC2/IGLC3/MMP14/IGLL5/CD27/IGHV3-15/IGHV4-59/IGHV3-49/IGHV4-34/IGKC/IGHV3-43/IGHV1-18/IGHV3-23/IGHV3-66/IGHV1-69/IGHV3-21/IGHV3-53/TNFSF13B/SYK/IGHV3-48/IGHV3-74/CLCF1/IGHV3-13	45		hsa04659	Th17 cell differentiation	16/511	107/8081	0.00104777	0.0119188	0.00865681	HLA-DOB/HLA-DQA2/CD3D/TGFB1/IL27RA/HLA-DRA/HLA-DOA/IL2RB/IL2RG/MAPK13/HIF1A/HLA-DMB/JAK3/RUNX1/HLA-DQA1/NFKBIE	16
BP	GO:0050867	positive regulation of cell activation	76/997	394/18670	5.41369e-23	1.05868e-20	8.28832e-21	IGHV1-69D/CD209/LILRB4/FGR/TREM2/IGHV5-51/IGHV1-24/IGHV4-39/IGHV3-20/IGHV1-58/TGFB1/IGHV4-28/IGHV3-73/PLEK/CD86/IGHG4/PTPRC/HAVCR2/IGHG2/IGHV3-30/SRC/IGHV2-26/ADAM8/IGHV4-31/LGALS9/SASH3/ITGAM/CD24/NCK2/SLC39A10/PDCD1/IGHG3/NCKAP1L/RIPK2/IGHG1/IGHV3-33/IGHV1-3/IGLC2/TYROBP/PYCARD/IGLC3/MMP14/IGLL5/CD27/IGHV3-15/IGHV4-59/FCER1G/IGHV3-49/IGHV4-34/IGKC/IGHV3-43/IGHV1-18/IGHV3-23/CCL5/EPO/ITGB2/HLA-D…	76		hsa00980	Metabolism of xenobiotics by cytochrome P450	13/511	78/8081	0.00109883	0.0119188	0.00865681	CYP1A2/GSTP1/ALDH3B1/CYP3A5/CYP2C9/CYP2A7/ADH4/CYP3A4/CYP2B6/CYP2A6/CYP2S1/CYP2A13/GSTM1	13
BP	GO:0010324	membrane invagination	43/997	135/18670	2.55115e-22	4.81075e-20	3.76631e-20	IGHV1-69D/TREM2/IGHV5-51/IGHV1-24/IGHV4-39/IGHV3-20/IGHV1-58/IGHV4-28/IGHV3-73/IGHG4/IGHG2/IGHV3-30/IGHV2-26/IGHV4-31/ITGAM/IGHG3/NCKAP1L/IGHG1/IGHV3-33/IGHV1-3/IGLC2/IGLC3/IGLL5/IGHV3-15/ITGA2/IGHV4-59/FCER1G/IGHV3-49/IGHV4-34/IGKC/IGHV3-43/IGHV1-18/IGHV3-23/ITGB2/IGHV3-66/AURKB/IGHV1-69/IGHV3-21/IGHV3-53/SH3BP1/IGHV3-48/IGHV3-74/IGHV3-13	43		hsa05205	Proteoglycans in cancer	25/511	205/8081	0.00113011	0.0119188	0.00865681	FLNA/PLAUR/PIK3CD/FLNC/FZD6/TGFB1/MMP2/COL1A2/TLR2/ITGAV/SRC/FZD7/SLC9A1/CD44/COL1A1/ITGA2/PLAU/ITPR3/MAPK13/FGFR1/HIF1A/IQGAP1/VAV1/MMP9/FZD1	25
BP	GO:0051251	positive regulation of lymphocyte activation	68/997	334/18670	4.83313e-22	8.79963e-20	6.88919e-20	IGHV1-69D/CD209/LILRB4/IGHV5-51/IGHV1-24/IGHV4-39/IGHV3-20/IGHV1-58/TGFB1/IGHV4-28/IGHV3-73/CD86/IGHG4/PTPRC/HAVCR2/IGHG2/IGHV3-30/SRC/IGHV2-26/ADAM8/IGHV4-31/LGALS9/SASH3/CD24/NCK2/SLC39A10/PDCD1/IGHG3/NCKAP1L/RIPK2/IGHG1/IGHV3-33/IGHV1-3/IGLC2/TYROBP/PYCARD/IGLC3/MMP14/IGLL5/CD27/IGHV3-15/IGHV4-59/IGHV3-49/IGHV4-34/IGKC/IGHV3-43/IGHV1-18/IGHV3-23/CCL5/EPO/HLA-DMB/IL18/IGHV3-66/JAK3/RUNX1/IGHV1-…	68		hsa00830	Retinol metabolism	12/511	69/8081	0.00115215	0.0119188	0.00865681	CYP1A2/CYP3A5/CYP2C9/CYP2A7/ADH4/CYP3A4/CYP2B6/CYP2C8/CYP2A6/CYP2S1/HSD17B6/RDH16	12
BP	GO:0002697	regulation of immune effector process	80/997	462/18670	4.62387e-21	8.138e-19	6.3712e-19	FGR/MZB1/C6/IGKV1-17/VSIG4/CXCL6/IGHV4-39/IGLV2-14/IGLV3-25/TGFB1/IGLV1-47/IGLV1-44/IL27RA/CD86/IGHG4/C1QB/PTPRC/HAVCR2/IGHG2/IGHV3-30/IGKV1-16/IGLV1-40/LGALS9/SASH3/DNASE1L3/ITGAM/ABR/IGHG3/RIPK2/IGKV3D-20/HMOX1/IGHG1/IGHV3-33/BIRC3/IGLC2/TYROBP/IGLV2-8/PYCARD/CFHR4/IGLC3/RAC2/IGHV4-59/FCER1G/UNC13D/IGLV6-57/IGHV4-34/IGKC/LAG3/SLAMF8/IGHV3-23/IGKV3-15/ITGB2/IGKV1-5/HLA-DMB/IGLV2-23/IL18/IGLV3-1/…	80		hsa00500	Starch and sucrose metabolism	8/511	36/8081	0.0015132	0.015132	0.0109906	HKDC1/G6PC3/GBA3/HK3/GYS2/TREH/G6PC/HK2	8
BP	GO:0042113	B cell activation	61/997	310/18670	4.10748e-19	6.99597e-17	5.47711e-17	IGHV1-69D/MZB1/IGHV5-51/IGHV1-24/IGHV4-39/PIK3CD/IGHV3-20/IGHV1-58/TGFB1/IGHV4-28/IGHV3-73/IL27RA/IGHG4/PTPRC/IGHG2/IGHV3-30/IGHV2-26/IGHV4-31/SASH3/SLC39A10/IGHG3/NCKAP1L/TNFRSF21/BAK1/IGHG1/IGHV3-33/IGHV1-3/IGLC2/TYROBP/CMTM7/CD79A/MNDA/IGLC3/MMP14/IGLL5/CD27/IGHV3-15/IGHV4-59/IGHV3-49/IGHV4-34/IGKC/SLAMF8/IGHV3-43/SAMSN1/IGHV1-18/IGHV3-23/LEF1/CHRNA4/IGHV3-66/JAK3/IGHV1-69/EXO1/IGHV3-21/IGHV3-…	61		hsa00982	Drug metabolism - cytochrome P450	12/511	72/8081	0.00168951	0.0163501	0.0118753	CYP1A2/GSTP1/ALDH3B1/CYP3A5/CYP2C9/CYP2A7/ADH4/CYP3A4/CYP2B6/CYP2C8/CYP2A6/GSTM1	12
BP	GO:0008037	cell recognition	47/997	215/18670	7.01342e-17	1.15721e-14	9.05978e-15	IGHV1-69D/CD209/IGHV5-51/IGHV1-24/IGHV4-39/IGHV3-20/IGHV1-58/IGHV4-28/IGHV3-73/CLGN/IGHG4/NDN/HAVCR2/IGHG2/EMB/IGHV3-30/IGHV2-26/IGHV4-31/NCK2/NRCAM/IGHG3/TNFRSF21/VCAN/IGHG1/IGHV3-33/IGHV1-3/IGLC2/IGLC3/IGLL5/IGHV3-15/IGHV4-59/FCN2/IGHV3-49/IGHV4-34/IGKC/IGHV3-43/IGHV1-18/IGHV3-23/LAMA5/IGHV3-66/IGHV1-69/IGHV3-21/IGHV3-53/ALDOA/IGHV3-48/IGHV3-74/IGHV3-13	47		hsa00250	Alanine, aspartate and glutamate metabolism	8/511	37/8081	0.00182589	0.0171177	0.0124328	AGXT/ASNS/GPT2/GPT/IL4I1/CPS1/ASRGL1/GLS2	8
BP	GO:0050851	antigen receptor-mediated signaling pathway	58/997	316/18670	9.18296e-17	1.46927e-14	1.15029e-14	IGHV1-69D/HLA-DQB2/LILRB4/IGHV5-51/IGHV1-24/IGHV4-39/PIK3CD/HLA-DQA2/IGHV3-20/CD3D/IGHV1-58/IGHV4-28/IGHV3-73/IGHG4/PTPRC/IGHG2/PAG1/IGHV3-30/SH2B2/HLA-DRA/IGHV2-26/IGHV4-31/CMTM3/SLC39A10/IGHG3/NCKAP1L/RIPK2/TNFRSF21/IGHG1/IGHV3-33/IGHV1-3/IGLC2/FYB1/CD79A/MNDA/IGLC3/IGLL5/IGHV3-15/IGHV4-59/IGHV3-49/TRAC/IGHV4-34/IGKC/IGHV3-43/IGHV1-18/IGHV3-23/IGHV3-66/RUNX1/IGHV1-69/HLA-DQA1/IGHV3-21/IGHV3-53/…	58		hsa05204	Chemical carcinogenesis	13/511	83/8081	0.00197412	0.0179465	0.0130348	CYP1A2/GSTP1/CYP3A43/ALDH3B1/CYP3A5/CYP2C9/CYP2A7/ADH4/CYP3A4/CYP2C8/CYP2A6/CYP2A13/GSTM1	13
BP	GO:0038093	Fc receptor signaling pathway	49/997	241/18670	3.42128e-16	5.31304e-14	4.15955e-14	FGR/WIPF1/IGKV1-17/IGHV4-39/IGLV2-14/IGLV3-25/IGLV1-47/IGLV1-44/IGHG4/PTPRC/IGHG2/IGHV3-30/IGKV1-16/SRC/IGLV1-40/IGHG3/NCKAP1L/IGKV3D-20/IGHG1/IGHV3-33/HCK/IGLC2/IGLV2-8/IGLC3/FCGR3A/IGHV4-59/FCER1G/IGLV6-57/IGHV4-34/IGKC/LIMK1/IGHV3-23/IGKV3-15/IGKV1-5/IGLV2-23/FCGR2A/IGLV3-1/IGHV1-69/IGKV4-1/IGHV3-53/VAV1/IGKV2-29/SYK/IGLV1-51/IGHV3-48/IGKV3-20/IGLV3-19/IGHV3-13/IGLV3-21	49		hsa00030	Pentose phosphate pathway	7/511	30/8081	0.0022037	0.0190837	0.0138608	PGD/ALDOB/G6PD/TKT/PFKP/ALDOA/FBP1	7
BP	GO:0140014	mitotic nuclear division	51/997	264/18670	7.78696e-16	1.17472e-13	9.19681e-14	NCAPD2/PTTG1/MISP/FLNA/ANLN/FBXO5/CHEK1/KNTC1/TGFB1/PLK1/KIF18B/ZWINT/DSCC1/MYBL2/SPHK1/KIFC1/NCAPH/PSRC1/MAD2L1/CDCA8/UBE2C/BUB1B/TGFA/CDCA5/CDC6/CDC20/NDC80/KIF4A/BUB1/TTK/RACGAP1/NEK2/NCAPG/UBE2S/KIF23/KIF11/CDT1/NUF2/CCNB1/PKMYT1/DLGAP5/AURKB/KIF2C/MKI67/TACC3/PRC1/CDKN1C/TPX2/BIRC5/TRIP13/CENPF	51		hsa04062	Chemokine signaling pathway	23/511	192/8081	0.00222643	0.0190837	0.0138608	FGR/CXCL9/CXCL6/PIK3CD/CXCL5/CXCL1/ADCY1/SRC/CXCL11/GNG4/HCK/CXCR3/RAC2/CCL28/CCL5/CXCL8/CXCL14/JAK3/CCR1/VAV1/CCL25/PLCB1/CCL20	23
BP	GO:0042742	defense response to bacterium	57/997	330/18670	2.82028e-15	4.1364e-13	3.23837e-13	IGHV1-69D/S100A9/FGR/TREM2/IGHV5-51/CXCL6/IGHV1-24/IGHV4-39/IGHV3-20/IGHV1-58/IGHV4-28/IGHV3-73/IL27RA/JCHAIN/TLR2/IGHG4/HAVCR2/IGHG2/CHGA/IGHV3-30/IGHV2-26/IGHV4-31/IGHG3/RIPK2/IGHG1/IGHV3-33/IGHV1-3/IGLC2/PYCARD/IGLC3/IGLL5/IGHV3-15/IGHV4-59/S100A8/FCER1G/FCN2/IGHV3-49/IGHV4-34/IGKC/SLAMF8/IGHV3-43/IGHV1-18/IGHV3-23/IGHV3-66/IGHV1-69/PGC/IGHV3-21/IGHV3-53/COCH/SYK/HAMP/CCL20/IGHV3-48/PGLYRP2/IG…	57		hsa04514	Cell adhesion molecules	19/511	149/8081	0.00258664	0.0215553	0.015656	HLA-DOB/HLA-DQA2/CLDN4/CD86/ITGAV/PTPRC/HLA-DRA/HLA-DOA/ITGAM/PDCD1/NRCAM/VCAN/CD8A/ITGB2/HLA-DMB/HLA-DQA1/ICAM1/VTCN1/CLDN10	19
BP	GO:0000280	nuclear division	63/997	407/18670	1.99156e-14	2.84201e-12	2.22499e-12	NCAPD2/FANCD2/PTTG1/MISP/FLNA/ANLN/FBXO5/CHEK1/KNTC1/TGFB1/PLK1/KIF18B/ZWINT/DSCC1/MYBL2/SPHK1/CDC25B/KIFC1/NCAPH/LIF/PSRC1/MAD2L1/MSX1/CDCA8/UBE2C/BUB1B/TGFA/CDCA5/MAEL/CDC6/CDC20/NDC80/RAD51/KIF4A/BUB1/TTK/CCNE1/RACGAP1/TOP2A/NEK2/NCAPG/UBE2S/KIF23/KIF11/CDT1/NUF2/CCNB1/P3H4/PKMYT1/DLGAP5/AURKB/KIF2C/MKI67/TACC3/PRC1/CDKN1C/TPX2/ASPM/PLCB1/BIRC5/TRIP13/CKS2/CENPF	63		hsa05310	Asthma	7/511	31/8081	0.00269427	0.0218454	0.0158667	HLA-DOB/HLA-DQA2/HLA-DRA/HLA-DOA/FCER1G/HLA-DMB/HLA-DQA1	7
BP	GO:0030198	extracellular matrix organization	59/997	368/18670	2.83838e-14	3.94385e-12	3.08762e-12	KLKB1/FBLN1/MMP11/TGFB1/MMP2/ITGA3/COL1A2/COMP/AGRN/LAMC2/PRSS2/MMP1/ITGAV/FSCN1/ADAM8/ADAMTS9/COL4A5/ITGAM/CTSV/SFRP2/TNFRSF11B/FERMT1/SOX9/VCAN/DDR1/COL16A1/TIMP2/CD44/TTR/ANXA2P2/COL1A1/MMP14/ITGA2/POSTN/COL3A1/ITGB4/TNC/SPP1/ITGB2/SULF1/P3H4/MATN3/LOX/LAMA5/LAMB1/SPINT2/QSOX1/MFAP2/MMP12/MELTF/CTSK/MMP7/MMP9/CREB3L1/COL9A2/ICAM1/SPINT1/ITGAX/ANXA2	59		hsa04922	Glucagon signaling pathway	15/511	107/8081	0.00285361	0.0225285	0.0163628	PRKAA2/PPARGC1A/PCK1/PKM/GCGR/G6PC3/PFKP/GYS2/ITPR3/SLC2A1/G6PC/PLCB1/CREB3L1/FBP1/PCK2	15
BP	GO:0043062	extracellular structure organization	59/997	369/18670	3.20942e-14	4.34506e-12	3.40172e-12	KLKB1/FBLN1/MMP11/TGFB1/MMP2/ITGA3/COL1A2/COMP/AGRN/LAMC2/PRSS2/MMP1/ITGAV/FSCN1/ADAM8/ADAMTS9/COL4A5/ITGAM/CTSV/SFRP2/TNFRSF11B/FERMT1/SOX9/VCAN/DDR1/COL16A1/TIMP2/CD44/TTR/ANXA2P2/COL1A1/MMP14/ITGA2/POSTN/COL3A1/ITGB4/TNC/SPP1/ITGB2/SULF1/P3H4/MATN3/LOX/LAMA5/LAMB1/SPINT2/QSOX1/MFAP2/MMP12/MELTF/CTSK/MMP7/MMP9/CREB3L1/COL9A2/ICAM1/SPINT1/ITGAX/ANXA2	59		hsa04666	Fc gamma R-mediated phagocytosis	14/511	97/8081	0.00296535	0.0228104	0.0165675	PLPP2/PIK3CD/PTPRC/SPHK1/MARCKSL1/HCK/FCGR3A/RAC2/LIMK1/ASAP1/FCGR2A/VAV1/SYK/MARCKS	14
BP	GO:0006898	receptor-mediated endocytosis	53/997	314/18670	7.16355e-14	9.45589e-12	7.40296e-12	IGKV1-17/DAB2/PDLIM7/APOC3/IGHV4-39/IGLV2-14/IGLV3-25/IGLV1-47/IGLV1-44/APOA5/JCHAIN/IGHV3-30/IGKV1-16/IGLV1-40/DKK1/ITGAM/CACNG4/IGKV3D-20/IGHV3-33/IGLC2/ANXA2P2/IGLV2-8/IGLC3/SNAP25/IGHV4-59/FCER1G/IGLV6-57/IGHV4-34/IGKC/IGHV3-23/MTMR2/IGKV3-15/ITGB2/CXCL8/PPT1/IGKV1-5/IGLV2-23/IGLV3-1/FOLR1/HPX/IGHV1-69/IGKV4-1/IGHV3-53/IGKV2-29/SYK/IGLV1-51/IGHV3-48/IGKV3-20/VLDLR/IGLV3-19/IGHV3-13/ANXA2/IGLV…	53		hsa00360	Phenylalanine metabolism	5/511	17/8081	0.00324557	0.0243418	0.0176798	HPD/ALDH3B1/TAT/IL4I1/GLYAT	5
BP	GO:0002377	immunoglobulin production	39/997	193/18670	4.54084e-13	5.84771e-11	4.57815e-11	IGKV1D-13/MZB1/IGKV1-17/IGLV2-14/IGLV3-25/TGFB1/IGLV1-47/IGLV1-44/GCNT3/IL27RA/PTPRC/IGKV1-16/IGLV1-40/SASH3/IGKV2D-29/IGKV3D-20/IGLV2-8/IGLV4-69/IGLV6-57/IGLV7-46/IGLV9-49/IGKC/IGLV3-10/IGKV3-15/IGKV1-5/IGLV2-23/IGKV1-27/IGLV3-1/HPX/EXO1/IGKV4-1/TNFSF13B/IGKV2-29/IGKV1-6/IGLV1-51/CLCF1/IGKV3-20/IGLV3-19/IGLV3-21	39		hsa04978	Mineral absorption	10/511	59/8081	0.00354569	0.0259441	0.0188436	STEAP1/SLC34A2/STEAP2/SLC39A4/HMOX1/ATP1B3/MT1X/MT1E/FXYD2/MT2A	10
BP	GO:0000070	mitotic sister chromatid segregation	34/997	151/18670	5.65084e-13	7.10392e-11	5.56162e-11	NCAPD2/PTTG1/FBXO5/PLK1/KIF18B/ZWINT/DSCC1/KIFC1/NCAPH/PSRC1/MAD2L1/CDCA8/BUB1B/CDCA5/CDC6/CDC20/NDC80/KIF4A/BUB1/TTK/RACGAP1/NEK2/NCAPG/KIF23/CDT1/NUF2/CCNB1/DLGAP5/AURKB/KIF2C/TACC3/PRC1/TRIP13/CENPF	34		hsa05416	Viral myocarditis	10/511	60/8081	0.00402073	0.0287195	0.0208594	HLA-DOB/HLA-DQA2/CD86/HLA-DRA/HLA-DOA/RAC2/ITGB2/HLA-DMB/HLA-DQA1/ICAM1	10
BP	GO:0048285	organelle fission	64/997	449/18670	5.96054e-13	7.31899e-11	5.73e-11	NCAPD2/FANCD2/PTTG1/MISP/PPARGC1A/FLNA/ANLN/FBXO5/CHEK1/KNTC1/TGFB1/PLK1/KIF18B/ZWINT/DSCC1/MYBL2/SPHK1/CDC25B/KIFC1/NCAPH/LIF/PSRC1/MAD2L1/MSX1/CDCA8/UBE2C/BUB1B/TGFA/CDCA5/MAEL/CDC6/CDC20/NDC80/RAD51/KIF4A/BUB1/TTK/CCNE1/RACGAP1/TOP2A/NEK2/NCAPG/UBE2S/KIF23/KIF11/CDT1/NUF2/CCNB1/P3H4/PKMYT1/DLGAP5/AURKB/KIF2C/MKI67/TACC3/PRC1/CDKN1C/TPX2/ASPM/PLCB1/BIRC5/TRIP13/CKS2/CENPF	64		hsa04668	TNF signaling pathway	15/511	112/8081	0.00444315	0.0302942	0.0220032	CXCL6/PIK3CD/CXCL5/JAG1/CXCL1/LIF/BIRC3/MMP14/CSF1/CCL5/MAPK13/MMP9/CCL20/CREB3L1/ICAM1	15
BP	GO:0038095	Fc-epsilon receptor signaling pathway	36/997	169/18670	6.93276e-13	8.31931e-11	6.51315e-11	IGKV1-17/IGHV4-39/IGLV2-14/IGLV3-25/IGLV1-47/IGLV1-44/IGHV3-30/IGKV1-16/IGLV1-40/IGKV3D-20/IGHV3-33/IGLC2/IGLV2-8/IGLC3/IGHV4-59/FCER1G/IGLV6-57/IGHV4-34/IGKC/IGHV3-23/IGKV3-15/IGKV1-5/IGLV2-23/IGLV3-1/IGHV1-69/IGKV4-1/IGHV3-53/VAV1/IGKV2-29/SYK/IGLV1-51/IGHV3-48/IGKV3-20/IGLV3-19/IGHV3-13/IGLV3-21	36		hsa05145	Toxoplasmosis	15/511	112/8081	0.00444315	0.0302942	0.0220032	HLA-DOB/LY96/HLA-DQA2/TGFB1/ALOX5/LAMC2/TLR2/HLA-DRA/HLA-DOA/BIRC3/MAPK13/LAMA5/HLA-DMB/LAMB1/HLA-DQA1	15
BP	GO:0045785	positive regulation of cell adhesion	58/997	403/18670	4.99493e-12	5.81952e-10	4.55607e-10	CD209/LILRB4/FLNA/TGFB1/ITGA3/CD86/PRSS2/ITGAV/PTPRC/HAVCR2/CEACAM6/SRC/ADAM8/LGALS9/SASH3/CD24/NCK2/SFRP2/PDCD1/AGR2/NCKAP1L/RIPK2/FERMT1/EMILIN2/TNFRSF18/COL16A1/ADAM9/CD44/PYCARD/CD27/ITGA2/CCL28/CSF1/UNC13D/EDIL3/HRG/CCL5/EPO/STX3/ITGB2/HLA-DMB/IL18/JAK3/RUNX1/OLFM4/CORO1A/IQGAP1/ARL2/ADGRG1/VAV1/TNFSF13B/CARMIL1/SYK/CCL25/ZBTB16/ICAM1/PTAFR/VTCN1	58		hsa04658	Th1 and Th2 cell differentiation	13/511	92/8081	0.00495991	0.0323473	0.0234943	HLA-DOB/HLA-DQA2/CD3D/JAG1/HLA-DRA/HLA-DOA/IL2RB/IL2RG/MAPK13/HLA-DMB/JAK3/HLA-DQA1/NFKBIE	13
BP	GO:0002440	production of molecular mediator of immune response	47/997	286/18670	5.07004e-12	5.81952e-10	4.55607e-10	IGKV1D-13/MZB1/IGKV1-17/IGLV2-14/IGLV3-25/TGFB1/IGLV1-47/IGLV1-44/GCNT3/IL27RA/TLR2/PTPRC/CHGA/IGKV1-16/IGLV1-40/SASH3/IGKV2D-29/IGKV3D-20/HMOX1/IGLV2-8/IGLV4-69/FCER1G/IGLV6-57/IGLV7-46/IGLV9-49/IGKC/IGLV3-10/IGKV3-15/IGKV1-5/IGLV2-23/IGKV1-27/IL18/IGLV3-1/JAK3/HPX/PGC/EXO1/IGKV4-1/TNFSF13B/IGKV2-29/IGKV1-6/IGLV1-51/CLCF1/IGKV3-20/INAVA/IGLV3-19/IGLV3-21	47		hsa05222	Small cell lung cancer	13/511	92/8081	0.00495991	0.0323473	0.0234943	E2F3/PIK3CD/ITGA3/LAMC2/ITGAV/COL4A5/BAK1/BIRC3/ITGA2/CCNE1/LAMA5/LAMB1/CKS2	13
BP	GO:0042119	neutrophil activation	66/997	498/18670	7.43106e-12	8.34808e-10	6.53567e-10	S100A9/GSTP1/FGR/CXCL6/PLAUR/ADGRE5/QPCT/ALDH3B1/CHIT1/FABP5/PKM/ALOX5/CXCL1/TLR2/PRSS2/ITGAV/PTPRC/CEACAM6/ADAM8/A1BG/DNASE1L3/ITGAM/ABR/NCKAP1L/LAIR1/S100A11/SLC2A5/TIMP2/CD44/HK3/TTR/IMPDH1/TYROBP/PYCARD/SLC27A2/MNDA/CYBB/SNAP25/S100A8/FCER1G/TMC6/PLAU/UNC13D/CD53/CCL5/ITGB2/CXCL8/PRSS3/FCGR2A/COTL1/IL18/ARHGAP9/OLFM4/IQGAP1/S100P/QSOX1/ALDOA/SYK/MMP9/PTAFR/C3AR1/ITGAX/CKAP4/ANXA2/CTSC/LPCAT1	66		hsa04380	Osteoclast differentiation	16/511	128/8081	0.00662888	0.042312	0.0307319	LILRB4/TREM2/SQSTM1/PIK3CD/TGFB1/SPI1/TNFRSF11B/NCF2/TYROBP/FCGR3A/CSF1/MAPK13/FCGR2A/NCF4/CTSK/SYK	16
BP	GO:0007059	chromosome segregation	50/997	321/18670	8.18016e-12	8.99818e-10	7.04463e-10	CENPW/NCAPD2/FANCD2/PTTG1/FBXO5/PLK1/KIF18B/ZWINT/DSCC1/KIFC1/NCAPH/SKA1/SKA3/PSRC1/MAD2L1/CDCA8/BUB1B/CDCA5/MAEL/CDC6/CDC20/DDX11/NDC80/KIF4A/BUB1/TTK/CCNE1/RACGAP1/TOP2A/NEK2/NCAPG/KIF23/CDT1/NUF2/RCC2/CCNB1/P3H4/DLGAP5/AURKB/KIF2C/MKI67/TACC3/HJURP/PRC1/ECT2/BIRC5/TRIP13/OIP5/CENPF/SPC25	50		hsa04918	Thyroid hormone synthesis	11/511	75/8081	0.00711097	0.0431894	0.0313692	ADCY1/TTR/DUOXA2/DUOX2/GPX8/IYD/ATP1B3/ITPR3/FXYD2/PLCB1/CREB3L1	11
BP	GO:0000819	sister chromatid segregation	36/997	189/18670	2.1891e-11	2.35886e-09	1.84674e-09	NCAPD2/PTTG1/FBXO5/PLK1/KIF18B/ZWINT/DSCC1/KIFC1/NCAPH/PSRC1/MAD2L1/CDCA8/BUB1B/CDCA5/CDC6/CDC20/DDX11/NDC80/KIF4A/BUB1/TTK/RACGAP1/TOP2A/NEK2/NCAPG/KIF23/CDT1/NUF2/CCNB1/DLGAP5/AURKB/KIF2C/TACC3/PRC1/TRIP13/CENPF	36		hsa04926	Relaxin signaling pathway	16/511	129/8081	0.00714042	0.0431894	0.0313692	PIK3CD/TGFB1/MMP2/COL1A2/ADCY1/MMP1/SRC/COL4A5/GNG4/COL1A1/COL3A1/MAPK13/GNA15/PLCB1/MMP9/CREB3L1	16
BP	GO:0051983	regulation of chromosome segregation	25/997	103/18670	1.18967e-10	1.25629e-08	9.83545e-09	PTTG1/FBXO5/PLK1/MAD2L1/BUB1B/CDCA5/CDC6/CDC20/DDX11/NDC80/BUB1/TTK/RACGAP1/NEK2/CDT1/RCC2/CCNB1/DLGAP5/AURKB/KIF2C/MKI67/TACC3/ECT2/TRIP13/CENPF	25		hsa05321	Inflammatory bowel disease	10/511	65/8081	0.00719824	0.0431894	0.0313692	HLA-DOB/HLA-DQA2/TGFB1/TLR2/HLA-DRA/HLA-DOA/IL2RG/HLA-DMB/IL18/HLA-DQA1	10
BP	GO:0098813	nuclear chromosome segregation	42/997	262/18670	1.55089e-10	1.60563e-08	1.25704e-08	NCAPD2/FANCD2/PTTG1/FBXO5/PLK1/KIF18B/ZWINT/DSCC1/KIFC1/NCAPH/PSRC1/MAD2L1/CDCA8/BUB1B/CDCA5/MAEL/CDC6/CDC20/DDX11/NDC80/KIF4A/BUB1/TTK/CCNE1/RACGAP1/TOP2A/NEK2/NCAPG/KIF23/CDT1/NUF2/RCC2/CCNB1/P3H4/DLGAP5/AURKB/KIF2C/TACC3/PRC1/ECT2/TRIP13/CENPF	42		hsa04510	Focal adhesion	22/511	201/8081	0.00810388	0.0476699	0.0346234	FLNA/PIK3CD/FLNC/ITGA3/COL1A2/COMP/LAMC2/ITGAV/SRC/COL4A5/BIRC3/COL1A1/CCND2/ITGA2/RAC2/ITGB4/TNC/SPP1/LAMA5/LAMB1/VAV1/COL9A2	22
BP	GO:0007159	leukocyte cell-cell adhesion	49/997	337/18670	1.60793e-10	1.63266e-08	1.2782e-08	CD209/S100A9/LILRB4/VSIG4/TGFB1/CERCAM/CD86/PTPRC/HAVCR2/PAG1/SRC/ADAM8/LGALS9/SASH3/CD24/NCK2/PDCD1/GPNMB/PLA2G2D/NCKAP1L/RIPK2/TNFRSF21/FERMT3/PODXL2/CD44/PYCARD/CD27/RAC2/CCL28/S100A8/LAG3/CCL5/EPO/ITGB2/IDO1/HLA-DMB/IL18/JAK3/RUNX1/CORO1A/VAV1/TNFSF13B/FOXJ1/SYK/CCL25/ZBTB16/ICAM1/PTAFR/VTCN1	49		hsa05330	Allograft rejection	7/511	38/8081	0.00881745	0.0499101	0.0362505	HLA-DOB/HLA-DQA2/CD86/HLA-DRA/HLA-DOA/HLA-DMB/HLA-DQA1	7
BP	GO:0002446	neutrophil mediated immunity	63/997	499/18670	1.76434e-10	1.75768e-08	1.37608e-08	S100A9/GSTP1/FGR/CXCL6/PLAUR/ADGRE5/QPCT/ALDH3B1/CHIT1/FABP5/PKM/ALOX5/CXCL1/TLR2/PRSS2/ITGAV/PTPRC/CEACAM6/ADAM8/A1BG/DNASE1L3/ITGAM/ABR/NCKAP1L/LAIR1/S100A11/SLC2A5/TIMP2/CD44/HK3/TTR/IMPDH1/TYROBP/PYCARD/SLC27A2/MNDA/CYBB/SNAP25/S100A8/FCER1G/TMC6/PLAU/UNC13D/CD53/ITGB2/PRSS3/FCGR2A/COTL1/ARHGAP9/OLFM4/IQGAP1/S100P/QSOX1/ALDOA/SYK/MMP9/PTAFR/C3AR1/ITGAX/CKAP4/ANXA2/CTSC/LPCAT1	63		hsa05340	Primary immunodeficiency	7/511	38/8081	0.00881745	0.0499101	0.0362505	CD3D/PTPRC/IL2RG/CD79A/CD8A/JAK3/TAP1	7
BP	GO:0002283	neutrophil activation involved in immune response	62/997	488/18670	1.90952e-10	1.86708e-08	1.46173e-08	S100A9/GSTP1/FGR/PLAUR/ADGRE5/QPCT/ALDH3B1/CHIT1/FABP5/PKM/ALOX5/CXCL1/TLR2/PRSS2/ITGAV/PTPRC/CEACAM6/ADAM8/A1BG/DNASE1L3/ITGAM/ABR/NCKAP1L/LAIR1/S100A11/SLC2A5/TIMP2/CD44/HK3/TTR/IMPDH1/TYROBP/PYCARD/SLC27A2/MNDA/CYBB/SNAP25/S100A8/FCER1G/TMC6/PLAU/UNC13D/CD53/ITGB2/PRSS3/FCGR2A/COTL1/ARHGAP9/OLFM4/IQGAP1/S100P/QSOX1/ALDOA/SYK/MMP9/PTAFR/C3AR1/ITGAX/CKAP4/ANXA2/CTSC/LPCAT1	62		hsa04218	Cellular senescence	18/511	156/8081	0.00942202	0.0516139	0.037488	E2F3/SQSTM1/CHEK1/PIK3CD/RBL1/TGFB1/CDK1/MYBL2/CDC25A/CCNB2/CCND2/CCNE1/ITPR3/MAPK13/CCNB1/CXCL8/CDKN2A/FOXM1	18
BP	GO:0043312	neutrophil degranulation	61/997	485/18670	4.03451e-10	3.87313e-08	3.03225e-08	S100A9/GSTP1/FGR/PLAUR/ADGRE5/QPCT/ALDH3B1/CHIT1/FABP5/PKM/ALOX5/CXCL1/TLR2/PRSS2/ITGAV/PTPRC/CEACAM6/ADAM8/A1BG/ITGAM/ABR/NCKAP1L/LAIR1/S100A11/SLC2A5/TIMP2/CD44/HK3/TTR/IMPDH1/TYROBP/PYCARD/SLC27A2/MNDA/CYBB/SNAP25/S100A8/FCER1G/TMC6/PLAU/UNC13D/CD53/ITGB2/PRSS3/FCGR2A/COTL1/ARHGAP9/OLFM4/IQGAP1/S100P/QSOX1/ALDOA/SYK/MMP9/PTAFR/C3AR1/ITGAX/CKAP4/ANXA2/CTSC/LPCAT1	61		hsa00533	Glycosaminoglycan biosynthesis - keratan sulfate	4/511	14/8081	0.00950508	0.0516139	0.037488	CHST4/CHST1/B3GNT7/CHST2	4
BP	GO:0007229	integrin-mediated signaling pathway	24/997	103/18670	6.88031e-10	6.48715e-08	5.07876e-08	FGR/FLNA/PLEK/ITGA3/ITGAV/SRC/ITGAM/FERMT1/FERMT3/HCK/COL16A1/ADAM9/TYROBP/FYB1/ITGA2/COL3A1/ITGB4/FCER1G/RCC2/ITGB2/LAMA5/VAV1/SYK/ITGAX	24		hsa00520	Amino sugar and nucleotide sugar metabolism	8/511	48/8081	0.00969514	0.0516139	0.037488	HKDC1/GNPDA1/CHIT1/UAP1L1/RENBP/HK3/NPL/HK2	8
BP	GO:1902850	microtubule cytoskeleton organization involved in mitosis	27/997	131/18670	1.13275e-09	1.04929e-07	8.21482e-08	MISP/FLNA/STMN1/PLK1/MYBL2/KIFC1/PSRC1/MAD2L1/ARHGEF2/CDC20/NDC80/KIF4A/TTK/RACGAP1/NEK2/KIF23/KIF11/NUF2/CCNB1/AURKB/TACC3/PRC1/TPX2/CENPA/ACTL8/BIRC5/SPC25	27		hsa04914	Progesterone-mediated oocyte maturation	13/511	100/8081	0.00997868	0.0516139	0.037488	PIK3CD/PLK1/ADCY1/CDK1/CDC25B/SPDYC/MAD2L1/CDC25A/CCNB2/BUB1/MAPK13/CCNB1/PKMYT1	13
BP	GO:0051783	regulation of nuclear division	33/997	188/18670	1.36139e-09	1.23934e-07	9.70271e-08	PTTG1/ANLN/FBXO5/CHEK1/KNTC1/TGFB1/PLK1/SPHK1/LIF/MAD2L1/MSX1/UBE2C/BUB1B/TGFA/CDCA5/CDC6/CDC20/NDC80/BUB1/TTK/NEK2/KIF11/CDT1/CCNB1/PKMYT1/DLGAP5/AURKB/MKI67/TACC3/CDKN1C/PLCB1/TRIP13/CENPF	33		hsa04933	AGE-RAGE signaling pathway in diabetic complications	13/511	100/8081	0.00997868	0.0516139	0.037488	PIK3CD/TGFB1/MMP2/COL1A2/COL4A5/COL1A1/CYBB/COL3A1/MAPK13/CXCL8/PLCB1/PLCD3/ICAM1	13
BP	GO:0031589	cell-substrate adhesion	48/997	354/18670	2.66505e-09	2.38499e-07	1.8672e-07	FLNA/FBLN1/JAG1/ITGA3/TYRO3/LAMC2/ITGAV/CEACAM6/LIMCH1/SRC/FZD7/ADAMTS9/TACSTD2/AGR2/FERMT1/FERMT3/SLC9A1/EMILIN2/DDR1/COL16A1/ADAM9/CD44/COL1A1/MMP14/ITGA2/RAC2/POSTN/CCL28/COL3A1/ITGB4/CSF1/PLAU/UNC13D/EDIL3/HRG/RCC2/ITGB2/LAMA5/LAMB1/CDKN2A/OLFM4/CORO1A/IQGAP1/ARL2/MMP12/MELTF/CARMIL1/CCL25	48		hsa04060	Cytokine-cytokine receptor interaction	29/511	295/8081	0.0114951	0.0584496	0.0424529	CXCL9/CXCL6/TGFB1/CXCL5/IL27RA/CXCL1/CXCL11/LIF/IL2RB/TNFRSF11B/TNFRSF21/IL2RG/TNFRSF18/CXCR3/CD27/OSMR/CCL28/CSF1/CCL5/EPO/CXCL8/IL18/CXCL14/CCR1/TNFSF13B/LTB/CCL25/CCL20/CLCF1	29
BP	GO:0007088	regulation of mitotic nuclear division	30/997	164/18670	2.77952e-09	2.44598e-07	1.91495e-07	PTTG1/ANLN/FBXO5/CHEK1/KNTC1/TGFB1/PLK1/SPHK1/MAD2L1/UBE2C/BUB1B/TGFA/CDCA5/CDC6/CDC20/NDC80/BUB1/TTK/NEK2/KIF11/CDT1/CCNB1/PKMYT1/DLGAP5/AURKB/MKI67/TACC3/CDKN1C/TRIP13/CENPF	30		hsa04972	Pancreatic secretion	13/511	102/8081	0.0117055	0.0585273	0.0425093	ADCY1/PRSS2/PLA2G2D/SCTR/SLC9A1/ATP1B3/KCNQ1/CFTR/CPA2/ITPR3/PRSS3/FXYD2/PLCB1	13
BP	GO:0010965	regulation of mitotic sister chromatid separation	17/997	57/18670	3.75879e-09	3.25351e-07	2.54715e-07	PTTG1/FBXO5/PLK1/MAD2L1/BUB1B/CDC6/CDC20/NDC80/BUB1/TTK/CDT1/CCNB1/DLGAP5/AURKB/TACC3/TRIP13/CENPF	17		hsa04670	Leukocyte transendothelial migration	14/511	114/8081	0.0124315	0.0603503	0.0438334	PIK3CD/CLDN4/MMP2/ITGAM/NCF2/RAC2/CYBB/MAPK13/ITGB2/NCF4/VAV1/MMP9/ICAM1/CLDN10	14
BP	GO:1903037	regulation of leukocyte cell-cell adhesion	43/997	304/18670	5.01203e-09	4.26831e-07	3.34164e-07	CD209/LILRB4/VSIG4/TGFB1/CD86/PTPRC/HAVCR2/PAG1/SRC/ADAM8/LGALS9/SASH3/CD24/NCK2/PDCD1/GPNMB/PLA2G2D/NCKAP1L/RIPK2/TNFRSF21/CD44/PYCARD/CD27/CCL28/LAG3/CCL5/EPO/ITGB2/IDO1/HLA-DMB/IL18/JAK3/RUNX1/CORO1A/VAV1/TNFSF13B/FOXJ1/SYK/CCL25/ZBTB16/ICAM1/PTAFR/VTCN1	43		hsa04910	Insulin signaling pathway	16/511	137/8081	0.0124724	0.0603503	0.0438334	HKDC1/PRKAA2/TRIP10/PPARGC1A/PCK1/PIK3CD/RHOQ/SH2B2/G6PC3/SOCS2/HK3/GYS2/G6PC/HK2/FBP1/PCK2	16
BP	GO:0042737	drug catabolic process	27/997	140/18670	5.23658e-09	4.38875e-07	3.43593e-07	CYP1A2/SDS/HPD/GNPDA1/PCK1/ALDH3B1/CYP3A5/CYP2C9/CHIT1/AASS/RIDA/CYP2A7/CYP3A4/RENBP/CYP2B6/CYP2C8/CYP2A6/DUOX2/AADAT/CYP2S1/SMOX/TAT/IL4I1/CYP2A13/ASRGL1/NPL/PCK2	27		hsa05130	Pathogenic Escherichia coli infection	21/511	197/8081	0.0126983	0.0604285	0.0438902	WIPF1/CLDN4/TUBA1B/TUBA1C/SRC/NCK2/ARHGEF2/NCKAP1L/BAK1/TUBB6/TUBB4A/LPAR2/PYCARD/TUBB2B/MAPK13/CXCL8/FCGR2A/IL18/CYTH4/TUBA3C/CLDN10	21
BP	GO:0032944	regulation of mononuclear cell proliferation	34/997	209/18670	5.88471e-09	4.85488e-07	3.80086e-07	CD209/MZB1/VSIG4/TGFB1/CD86/PTPRC/HAVCR2/LGALS9/SASH3/CD24/NCK2/SLC39A10/GPNMB/PLA2G2D/NCKAP1L/RIPK2/TNFRSF21/TYROBP/PYCARD/MNDA/RAC2/CSF1/CCL5/EPO/IDO1/HLA-DMB/IL18/JAK3/CORO1A/TNFSF13B/FOXJ1/SYK/CLCF1/VTCN1	34		hsa04964	Proximal tubule bicarbonate reclamation	5/511	23/8081	0.0128914	0.0604285	0.0438902	PCK1/ATP1B3/GLS2/FXYD2/PCK2	5
BP	GO:2000816	negative regulation of mitotic sister chromatid separation	14/997	39/18670	6.02992e-09	4.89815e-07	3.83474e-07	PTTG1/FBXO5/PLK1/MAD2L1/BUB1B/CDC20/NDC80/BUB1/TTK/CDT1/CCNB1/AURKB/TRIP13/CENPF	14		hsa05219	Bladder cancer	7/511	41/8081	0.0133434	0.0615851	0.0447302	E2F3/MMP2/MMP1/SRC/CXCL8/CDKN2A/MMP9	7
BP	GO:0007052	mitotic spindle organization	23/997	106/18670	6.79391e-09	5.43513e-07	4.25513e-07	MISP/FLNA/STMN1/PLK1/MYBL2/KIFC1/PSRC1/CDC20/NDC80/KIF4A/TTK/RACGAP1/NEK2/KIF23/KIF11/NUF2/CCNB1/AURKB/TACC3/PRC1/TPX2/BIRC5/SPC25	23		hsa05418	Fluid shear stress and atherosclerosis	16/511	139/8081	0.0142008	0.0645491	0.046883	GSTP1/PRKAA2/SQSTM1/PIK3CD/MMP2/ITGAV/SRC/ARHGEF2/NCF2/HMOX1/RAC2/MAPK13/GSTM1/NQO1/MMP9/ICAM1	16
BP	GO:0070663	regulation of leukocyte proliferation	35/997	222/18670	8.16105e-09	6.4314e-07	5.03511e-07	CD209/GSTP1/MZB1/VSIG4/TGFB1/CD86/PTPRC/HAVCR2/LGALS9/SASH3/CD24/NCK2/SLC39A10/GPNMB/PLA2G2D/NCKAP1L/RIPK2/TNFRSF21/TYROBP/PYCARD/MNDA/RAC2/CSF1/CCL5/EPO/IDO1/HLA-DMB/IL18/JAK3/CORO1A/TNFSF13B/FOXJ1/SYK/CLCF1/VTCN1	35		hsa04657	IL-17 signaling pathway	12/511	94/8081	0.0149241	0.0668244	0.0485356	S100A9/CXCL6/CXCL5/IKBKE/CXCL1/MMP1/MUC5B/S100A8/MAPK13/CXCL8/MMP9/CCL20	12
BP	GO:1905819	negative regulation of chromosome separation	14/997	40/18670	8.82284e-09	6.85068e-07	5.36336e-07	PTTG1/FBXO5/PLK1/MAD2L1/BUB1B/CDC20/NDC80/BUB1/TTK/CDT1/CCNB1/AURKB/TRIP13/CENPF	14		hsa05332	Graft-versus-host disease	7/511	42/8081	0.0151668	0.0669123	0.0485995	HLA-DOB/HLA-DQA2/CD86/HLA-DRA/HLA-DOA/HLA-DMB/HLA-DQA1	7
BP	GO:0051306	mitotic sister chromatid separation	17/997	60/18670	8.95427e-09	6.85196e-07	5.36436e-07	PTTG1/FBXO5/PLK1/MAD2L1/BUB1B/CDC6/CDC20/NDC80/BUB1/TTK/CDT1/CCNB1/DLGAP5/AURKB/TACC3/TRIP13/CENPF	17		hsa04114	Oocyte meiosis	15/511	129/8081	0.0158429	0.0683014	0.0496084	PTTG1/FBXO5/PLK1/ADCY1/CDK1/SPDYC/MAD2L1/CDC20/CCNB2/BUB1/CCNE1/ITPR3/MAPK13/CCNB1/PKMYT1	15
BP	GO:0007091	metaphase/anaphase transition of mitotic cell cycle	16/997	54/18670	1.20161e-08	9.06355e-07	7.0958e-07	FBXO5/PLK1/MAD2L1/BUB1B/CDC6/CDC20/NDC80/BUB1/TTK/CDT1/CCNB1/DLGAP5/AURKB/TACC3/TRIP13/CENPF	16		hsa04115	p53 signaling pathway	10/511	73/8081	0.015937	0.0683014	0.0496084	CHEK1/CDK1/SFN/GTSE1/CCNB2/CCND2/RRM2/CCNE1/CCNB1/CDKN2A	10
BP	GO:0010810	regulation of cell-substrate adhesion	34/997	215/18670	1.23035e-08	9.14965e-07	7.16321e-07	FLNA/FBLN1/JAG1/ITGA3/CEACAM6/LIMCH1/SRC/FZD7/TACSTD2/AGR2/FERMT1/SLC9A1/EMILIN2/DDR1/COL16A1/COL1A1/MMP14/RAC2/POSTN/CCL28/CSF1/PLAU/UNC13D/EDIL3/HRG/RCC2/CDKN2A/OLFM4/IQGAP1/ARL2/MMP12/MELTF/CARMIL1/CCL25	34
BP	GO:0042129	regulation of T cell proliferation	28/997	156/18670	1.44178e-08	1.05731e-06	8.27761e-07	CD209/VSIG4/TGFB1/CD86/PTPRC/HAVCR2/LGALS9/SASH3/CD24/NCK2/GPNMB/PLA2G2D/NCKAP1L/RIPK2/TNFRSF21/PYCARD/RAC2/CCL5/EPO/IDO1/HLA-DMB/IL18/JAK3/CORO1A/TNFSF13B/FOXJ1/SYK/VTCN1	28
BP	GO:1905818	regulation of chromosome separation	17/997	62/18670	1.54575e-08	1.11802e-06	8.75292e-07	PTTG1/FBXO5/PLK1/MAD2L1/BUB1B/CDC6/CDC20/NDC80/BUB1/TTK/CDT1/CCNB1/DLGAP5/AURKB/TACC3/TRIP13/CENPF	17
BP	GO:0033048	negative regulation of mitotic sister chromatid segregation	14/997	42/18670	1.81784e-08	1.29705e-06	1.01546e-06	PTTG1/FBXO5/PLK1/MAD2L1/BUB1B/CDC20/NDC80/BUB1/TTK/CDT1/CCNB1/AURKB/TRIP13/CENPF	14
BP	GO:0050670	regulation of lymphocyte proliferation	33/997	208/18670	1.85394e-08	1.30517e-06	1.02181e-06	CD209/MZB1/VSIG4/TGFB1/CD86/PTPRC/HAVCR2/LGALS9/SASH3/CD24/NCK2/SLC39A10/GPNMB/PLA2G2D/NCKAP1L/RIPK2/TNFRSF21/TYROBP/PYCARD/MNDA/RAC2/CCL5/EPO/IDO1/HLA-DMB/IL18/JAK3/CORO1A/TNFSF13B/FOXJ1/SYK/CLCF1/VTCN1	33
BP	GO:0045841	negative regulation of mitotic metaphase/anaphase transition	13/997	36/18670	1.94678e-08	1.3525e-06	1.05887e-06	FBXO5/PLK1/MAD2L1/BUB1B/CDC20/NDC80/BUB1/TTK/CDT1/CCNB1/AURKB/TRIP13/CENPF	13
BP	GO:0019373	epoxygenase P450 pathway	10/997	20/18670	2.04101e-08	1.39955e-06	1.0957e-06	CYP1A2/CYP4A11/CYP2C9/CYP2A7/CYP2B6/CYP2C8/CYP2A6/CYP2S1/CYP2A13/CYP4F2	10
BP	GO:0044784	metaphase/anaphase transition of cell cycle	16/997	56/18670	2.14466e-08	1.45177e-06	1.13658e-06	FBXO5/PLK1/MAD2L1/BUB1B/CDC6/CDC20/NDC80/BUB1/TTK/CDT1/CCNB1/DLGAP5/AURKB/TACC3/TRIP13/CENPF	16
BP	GO:0022407	regulation of cell-cell adhesion	50/997	402/18670	2.26321e-08	1.51262e-06	1.18423e-06	CD209/LILRB4/VSIG4/TGFB1/JAG1/CD86/PTPRC/HAVCR2/PAG1/ZNF703/CEACAM6/SRC/ADAM8/LGALS9/SASH3/CD24/NCK2/PDCD1/SERPINE2/GPNMB/PLA2G2D/NCKAP1L/RIPK2/TNFRSF21/FERMT3/CD44/PYCARD/CD27/CCL28/LAG3/CCL5/EPO/ITGB2/LEF1/IDO1/HLA-DMB/IL18/JAK3/RUNX1/CORO1A/SPINT2/VAV1/TNFSF13B/FOXJ1/SYK/CCL25/ZBTB16/ICAM1/PTAFR/VTCN1	50
BP	GO:1902100	negative regulation of metaphase/anaphase transition of cell cycle	13/997	37/18670	2.85509e-08	1.88436e-06	1.47526e-06	FBXO5/PLK1/MAD2L1/BUB1B/CDC20/NDC80/BUB1/TTK/CDT1/CCNB1/AURKB/TRIP13/CENPF	13
BP	GO:0033045	regulation of sister chromatid segregation	19/997	80/18670	2.92978e-08	1.90978e-06	1.49516e-06	PTTG1/FBXO5/PLK1/MAD2L1/BUB1B/CDCA5/CDC6/CDC20/DDX11/NDC80/BUB1/TTK/CDT1/CCNB1/DLGAP5/AURKB/TACC3/TRIP13/CENPF	19
BP	GO:0033046	negative regulation of sister chromatid segregation	14/997	44/18670	3.57613e-08	2.30268e-06	1.80275e-06	PTTG1/FBXO5/PLK1/MAD2L1/BUB1B/CDC20/NDC80/BUB1/TTK/CDT1/CCNB1/AURKB/TRIP13/CENPF	14
BP	GO:0044282	small molecule catabolic process	53/997	445/18670	3.73185e-08	2.374e-06	1.85859e-06	SDS/NUDT1/CYP4A11/HPD/KMO/GNPDA1/PGD/PCK1/AKR1B10/TGFB1/ALDH3B1/AASS/PKM/ALDOB/AGXT/ENTPD2/CYP39A1/RIDA/CTH/ADH4/ENO1/ENO2/RENBP/SLC9A1/HMMR/GPT2/PFKP/CD44/HK3/PRODH/AADAT/AKR1D1/SLC27A2/ENO3/UPP2/GPT/TAT/IL4I1/MTMR2/CYP4F2/HAO2/ASRGL1/IDO1/APOBEC3C/NPL/UROC1/GLS2/FUT4/HK2/ALDOA/DCXR/GPD2/PCK2	53
BP	GO:0030071	regulation of mitotic metaphase/anaphase transition	15/997	51/18670	3.84123e-08	2.41449e-06	1.89029e-06	FBXO5/PLK1/MAD2L1/BUB1B/CDC6/CDC20/NDC80/BUB1/TTK/CDT1/CCNB1/DLGAP5/AURKB/TRIP13/CENPF	15
BP	GO:0050863	regulation of T cell activation	42/997	314/18670	3.90306e-08	2.42449e-06	1.89812e-06	CD209/LILRB4/FANCD2/VSIG4/TGFB1/SIT1/CD86/PTPRC/HAVCR2/PAG1/HLA-DOA/SRC/ADAM8/LGALS9/SASH3/CD24/NCK2/PDCD1/GPNMB/PLA2G2D/NCKAP1L/RIPK2/TNFRSF21/TNFRSF18/PYCARD/CD27/RAC2/LAG3/CCL5/EPO/IDO1/HLA-DMB/IL18/JAK3/RUNX1/CORO1A/VAV1/TNFSF13B/FOXJ1/SYK/ZBTB16/VTCN1	42
BP	GO:0051304	chromosome separation	20/997	90/18670	4.24796e-08	2.60805e-06	2.04183e-06	NCAPD2/PTTG1/FBXO5/PLK1/NCAPH/MAD2L1/BUB1B/CDC6/CDC20/NDC80/BUB1/TTK/TOP2A/CDT1/CCNB1/DLGAP5/AURKB/TACC3/TRIP13/CENPF	20
BP	GO:0051985	negative regulation of chromosome segregation	14/997	45/18670	4.93741e-08	2.9965e-06	2.34594e-06	PTTG1/FBXO5/PLK1/MAD2L1/BUB1B/CDC20/NDC80/BUB1/TTK/CDT1/CCNB1/AURKB/TRIP13/CENPF	14
BP	GO:0045839	negative regulation of mitotic nuclear division	15/997	52/18670	5.13375e-08	3.08025e-06	2.41151e-06	PTTG1/FBXO5/CHEK1/PLK1/MAD2L1/BUB1B/CDC20/NDC80/BUB1/TTK/CDT1/CCNB1/AURKB/TRIP13/CENPF	15
BP	GO:1903039	positive regulation of leukocyte cell-cell adhesion	33/997	218/18670	5.94546e-08	3.5272e-06	2.76142e-06	CD209/LILRB4/TGFB1/CD86/PTPRC/HAVCR2/SRC/ADAM8/LGALS9/SASH3/CD24/NCK2/PDCD1/NCKAP1L/RIPK2/CD44/PYCARD/CD27/CCL5/EPO/ITGB2/HLA-DMB/IL18/JAK3/RUNX1/CORO1A/VAV1/TNFSF13B/SYK/ZBTB16/ICAM1/PTAFR/VTCN1	33
BP	GO:0042110	T cell activation	54/997	464/18670	6.04922e-08	3.54888e-06	2.7784e-06	CD209/LILRB4/FANCD2/VSIG4/PIK3CD/CD3D/TGFB1/SIT1/CD86/SOX4/PTPRC/HAVCR2/PAG1/HLA-DOA/SRC/FZD7/ADAM8/LGALS9/SASH3/CD24/NCK2/PDCD1/GPNMB/PLA2G2D/NCKAP1L/RIPK2/TNFRSF21/TNFRSF18/CD44/PYCARD/CD27/RAC2/FCER1G/LAG3/CD8A/ELF4/CCL5/EPO/LEF1/IDO1/HLA-DMB/CD7/IL18/JAK3/RUNX1/CORO1A/VAV1/TNFSF13B/FOXJ1/SYK/ZBTB16/ICAM1/VTCN1/PRR7	54
BP	GO:0051784	negative regulation of nuclear division	16/997	60/18670	6.29647e-08	3.65333e-06	2.86018e-06	PTTG1/FBXO5/CHEK1/PLK1/LIF/MAD2L1/BUB1B/CDC20/NDC80/BUB1/TTK/CDT1/CCNB1/AURKB/TRIP13/CENPF	16
BP	GO:0046394	carboxylic acid biosynthetic process	45/997	355/18670	6.52467e-08	3.74459e-06	2.93162e-06	PYCR1/CYP1A2/SDS/PRKAA2/KMO/TRIB3/APOC3/TGFB1/CYP2C9/AASS/MTHFD1L/APOA5/FABP5/PKM/FOLH1B/ALOX5/AGXT/CYP39A1/INSIG1/ASNS/CTH/ALOX5AP/OSBPL3/CYP3A4/PTGES/GPT2/VCAN/ELOVL7/SCD5/CYP2C8/PDK4/AKR1D1/SLC27A2/ASPG/CYP8B1/GPT/CPS1/ACSS1/SLC27A5/IDO1/GLS2/CRABP2/SYK/BHMT/SLC1A3	45
BP	GO:0032943	mononuclear cell proliferation	38/997	274/18670	6.63066e-08	3.76451e-06	2.94721e-06	CD209/MZB1/VSIG4/TGFB1/CD86/PTPRC/HAVCR2/LGALS9/SASH3/CD24/NCK2/SLC39A10/GPNMB/PLA2G2D/NCKAP1L/RIPK2/TNFRSF21/IMPDH1/TYROBP/CD79A/PYCARD/MNDA/RAC2/CSF1/ELF4/CCL5/EPO/LEF1/IDO1/HLA-DMB/IL18/JAK3/CORO1A/TNFSF13B/FOXJ1/SYK/CLCF1/VTCN1	38
BP	GO:0031638	zymogen activation	15/997	53/18670	6.80917e-08	3.77547e-06	2.95579e-06	KLKB1/SERPINE2/RIPK2/ENO1/BAK1/F9/ANXA2P2/PYCARD/MMP14/PLAU/F12/PRSS3/MELTF/ASPH/ANXA2	15
BP	GO:1902099	regulation of metaphase/anaphase transition of cell cycle	15/997	53/18670	6.80917e-08	3.77547e-06	2.95579e-06	FBXO5/PLK1/MAD2L1/BUB1B/CDC6/CDC20/NDC80/BUB1/TTK/CDT1/CCNB1/DLGAP5/AURKB/TRIP13/CENPF	15
BP	GO:0033047	regulation of mitotic sister chromatid segregation	17/997	68/18670	6.93599e-08	3.77547e-06	2.95579e-06	PTTG1/FBXO5/PLK1/MAD2L1/BUB1B/CDC6/CDC20/NDC80/BUB1/TTK/CDT1/CCNB1/DLGAP5/AURKB/TACC3/TRIP13/CENPF	17
BP	GO:0033627	cell adhesion mediated by integrin	17/997	68/18670	6.93599e-08	3.77547e-06	2.95579e-06	MUC1/ITGAV/TESC/SFRP2/NCKAP1L/FERMT1/FERMT3/COL16A1/ADAM9/ITGA2/ITGB4/PLAU/HRG/CCL5/ITGB2/SYK/ICAM1	17
BP	GO:0016053	organic acid biosynthetic process	45/997	356/18670	7.09363e-08	3.82187e-06	2.99212e-06	PYCR1/CYP1A2/SDS/PRKAA2/KMO/TRIB3/APOC3/TGFB1/CYP2C9/AASS/MTHFD1L/APOA5/FABP5/PKM/FOLH1B/ALOX5/AGXT/CYP39A1/INSIG1/ASNS/CTH/ALOX5AP/OSBPL3/CYP3A4/PTGES/GPT2/VCAN/ELOVL7/SCD5/CYP2C8/PDK4/AKR1D1/SLC27A2/ASPG/CYP8B1/GPT/CPS1/ACSS1/SLC27A5/IDO1/GLS2/CRABP2/SYK/BHMT/SLC1A3	45
BP	GO:0070661	leukocyte proliferation	40/997	298/18670	7.45028e-08	3.97348e-06	3.11082e-06	CD209/GSTP1/MZB1/VSIG4/TREM2/TGFB1/CD86/PTPRC/HAVCR2/LGALS9/SASH3/CD24/NCK2/SLC39A10/GPNMB/PLA2G2D/NCKAP1L/RIPK2/TNFRSF21/IMPDH1/TYROBP/CD79A/PYCARD/MNDA/RAC2/CSF1/ELF4/CCL5/EPO/LEF1/IDO1/HLA-DMB/IL18/JAK3/CORO1A/TNFSF13B/FOXJ1/SYK/CLCF1/VTCN1	40
BP	GO:0007094	mitotic spindle assembly checkpoint	12/997	34/18670	9.25546e-08	4.74455e-06	3.71448e-06	PLK1/MAD2L1/BUB1B/CDC20/NDC80/BUB1/TTK/CDT1/CCNB1/AURKB/TRIP13/CENPF	12
BP	GO:0031577	spindle checkpoint	12/997	34/18670	9.25546e-08	4.74455e-06	3.71448e-06	PLK1/MAD2L1/BUB1B/CDC20/NDC80/BUB1/TTK/CDT1/CCNB1/AURKB/TRIP13/CENPF	12
BP	GO:0071173	spindle assembly checkpoint	12/997	34/18670	9.25546e-08	4.74455e-06	3.71448e-06	PLK1/MAD2L1/BUB1B/CDC20/NDC80/BUB1/TTK/CDT1/CCNB1/AURKB/TRIP13/CENPF	12
BP	GO:0071174	mitotic spindle checkpoint	12/997	34/18670	9.25546e-08	4.74455e-06	3.71448e-06	PLK1/MAD2L1/BUB1B/CDC20/NDC80/BUB1/TTK/CDT1/CCNB1/AURKB/TRIP13/CENPF	12
BP	GO:0007162	negative regulation of cell adhesion	39/997	289/18670	9.37571e-08	4.75998e-06	3.72656e-06	VSIG4/FBLN1/MUC1/TGFB1/JAG1/CD86/PTPRC/HAVCR2/PAG1/SEMA6A/ZNF703/SRC/FZD7/LGALS9/TACSTD2/SERPINE2/GPNMB/PLA2G2D/TNFRSF21/PLXNA1/COL1A1/MMP14/POSTN/CCL28/TNC/LAG3/HRG/RCC2/IDO1/JAK3/RUNX1/CDKN2A/PLXNA3/SPINT2/MMP12/MELTF/FOXJ1/CCL25/VTCN1	39
BP	GO:0042102	positive regulation of T cell proliferation	20/997	95/18670	1.10598e-07	5.56152e-06	4.35409e-06	CD209/CD86/PTPRC/HAVCR2/LGALS9/SASH3/CD24/NCK2/NCKAP1L/RIPK2/PYCARD/CCL5/EPO/HLA-DMB/IL18/JAK3/CORO1A/TNFSF13B/SYK/VTCN1	20
BP	GO:0042098	T cell proliferation	29/997	184/18670	1.54711e-07	7.70635e-06	6.03326e-06	CD209/VSIG4/TGFB1/CD86/PTPRC/HAVCR2/LGALS9/SASH3/CD24/NCK2/GPNMB/PLA2G2D/NCKAP1L/RIPK2/TNFRSF21/PYCARD/RAC2/ELF4/CCL5/EPO/IDO1/HLA-DMB/IL18/JAK3/CORO1A/TNFSF13B/FOXJ1/SYK/VTCN1	29
BP	GO:0046651	lymphocyte proliferation	37/997	272/18670	1.62488e-07	8.0181e-06	6.27732e-06	CD209/MZB1/VSIG4/TGFB1/CD86/PTPRC/HAVCR2/LGALS9/SASH3/CD24/NCK2/SLC39A10/GPNMB/PLA2G2D/NCKAP1L/RIPK2/TNFRSF21/IMPDH1/TYROBP/CD79A/PYCARD/MNDA/RAC2/ELF4/CCL5/EPO/LEF1/IDO1/HLA-DMB/IL18/JAK3/CORO1A/TNFSF13B/FOXJ1/SYK/CLCF1/VTCN1	37
BP	GO:0002685	regulation of leukocyte migration	30/997	196/18670	1.83876e-07	8.98951e-06	7.03784e-06	TREM2/TGFB1/PLA2G7/IL27RA/ADAM8/LGALS9/ABR/NCKAP1L/NBL1/HMOX1/TNFRSF18/CXCR3/PYCARD/STK39/MMP14/ITGA2/RAC2/CCL28/CSF1/SLAMF8/CCL5/CXCL8/CXCL14/CCR1/CCL25/PLCB1/CCL20/ICAM1/PTAFR/C3AR1	30
BP	GO:0022617	extracellular matrix disassembly	18/997	81/18670	2.00211e-07	9.69827e-06	7.59273e-06	KLKB1/MMP11/TGFB1/MMP2/PRSS2/MMP1/FSCN1/ADAM8/CTSV/DDR1/TIMP2/CD44/MMP14/MMP12/MELTF/CTSK/MMP7/MMP9	18
BP	GO:0046364	monosaccharide biosynthetic process	19/997	91/18670	2.62543e-07	1.26021e-05	9.86609e-06	SDS/PGD/PPARGC1A/PCK1/ALDOB/G6PC3/G6PD/ENO1/ENO2/TKT/AKR1B1/ENO3/GNMT/G6PC/ALDOA/SOGA1/GPD2/FBP1/PCK2	19
BP	GO:0006090	pyruvate metabolic process	25/997	150/18670	3.7239e-07	1.77137e-05	1.38679e-05	SLC2A6/SDS/HKDC1/PRKAA2/PPARGC1A/PCK1/NUP210/ME1/PKM/ALDOB/AGXT/ENO1/ENO2/PDP1/PFKP/HK3/PDK4/ENO3/HIF1A/HK2/SLC16A3/ALDOA/FBP1/PCK2/PFKFB3	25
BP	GO:0032946	positive regulation of mononuclear cell proliferation	23/997	131/18670	4.17438e-07	1.96792e-05	1.54068e-05	CD209/CD86/PTPRC/HAVCR2/LGALS9/SASH3/CD24/NCK2/SLC39A10/NCKAP1L/RIPK2/PYCARD/CSF1/CCL5/EPO/HLA-DMB/IL18/JAK3/CORO1A/TNFSF13B/SYK/CLCF1/VTCN1	23
BP	GO:0016051	carbohydrate biosynthetic process	30/997	208/18670	6.80988e-07	3.18196e-05	2.49114e-05	SDS/PGD/PPARGC1A/PCK1/TGFB1/PLEK/ISYNA1/ALDOB/G6PC3/B3GNT9/B3GNT7/G6PD/ENO1/ENO2/CHST11/TKT/GYS2/AKR1B1/ENO3/GNMT/SLC2A1/G6PC/ALDOA/SOGA1/B3GNT3/GPD2/FBP1/PTAFR/PCK2/B3GNT5	30
BP	GO:0022409	positive regulation of cell-cell adhesion	34/997	255/18670	8.18969e-07	3.79312e-05	2.96961e-05	CD209/LILRB4/TGFB1/CD86/PTPRC/HAVCR2/CEACAM6/SRC/ADAM8/LGALS9/SASH3/CD24/NCK2/PDCD1/NCKAP1L/RIPK2/CD44/PYCARD/CD27/CCL5/EPO/ITGB2/HLA-DMB/IL18/JAK3/RUNX1/CORO1A/VAV1/TNFSF13B/SYK/ZBTB16/ICAM1/PTAFR/VTCN1	34
BP	GO:0060326	cell chemotaxis	38/997	304/18670	9.6894e-07	4.4487e-05	3.48286e-05	S100A9/GSTP1/CXCL9/CXCL6/PIK3CD/CXCL5/PLA2G7/CXCL1/CHGA/ADAM8/CXCL11/LGALS9/NCKAP1L/NBL1/CXCR3/ABCC1/STK39/RAC2/CCL28/S100A8/FCER1G/CSF1/SLAMF8/HRG/CCL5/ITGB2/FGFR1/CXCL8/LOX/LEF1/CXCL14/CCR1/CORO1A/VAV1/SYK/CCL25/CCL20/C3AR1	38
BP	GO:0090307	mitotic spindle assembly	14/997	56/18670	9.90448e-07	4.50825e-05	3.52948e-05	MISP/FLNA/PLK1/MYBL2/KIFC1/CDC20/KIF4A/RACGAP1/NEK2/KIF23/KIF11/AURKB/TPX2/BIRC5	14
BP	GO:1990266	neutrophil migration	21/997	118/18670	1.04631e-06	4.72179e-05	3.69667e-05	S100A9/CXCL9/CXCL6/PIK3CD/CXCL5/CXCL1/ADAM8/CXCL11/NCKAP1L/RAC2/S100A8/FCER1G/SLAMF8/CCL5/ITGB2/CXCL8/VAV1/SYK/CCL25/CCL20/C3AR1	21
BP	GO:0030595	leukocyte chemotaxis	31/997	224/18670	1.11014e-06	4.96741e-05	3.88896e-05	S100A9/CXCL9/CXCL6/PIK3CD/CXCL5/PLA2G7/CXCL1/CHGA/ADAM8/CXCL11/LGALS9/NCKAP1L/NBL1/CXCR3/STK39/RAC2/S100A8/FCER1G/CSF1/SLAMF8/CCL5/ITGB2/CXCL8/CXCL14/CCR1/CORO1A/VAV1/SYK/CCL25/CCL20/C3AR1	31
BP	GO:0050870	positive regulation of T cell activation	29/997	202/18670	1.14605e-06	5.08498e-05	3.98101e-05	CD209/LILRB4/TGFB1/CD86/PTPRC/HAVCR2/SRC/ADAM8/LGALS9/SASH3/CD24/NCK2/PDCD1/NCKAP1L/RIPK2/PYCARD/CD27/CCL5/EPO/HLA-DMB/IL18/JAK3/RUNX1/CORO1A/VAV1/TNFSF13B/SYK/ZBTB16/VTCN1	29
BP	GO:0007051	spindle organization	26/997	170/18670	1.20986e-06	5.31804e-05	4.16347e-05	CENPW/MISP/FLNA/FBXO5/STMN1/PLK1/MYBL2/KIFC1/PSRC1/CDC20/NDC80/KIF4A/TTK/RACGAP1/NEK2/KIF23/KIF11/NUF2/CCNB1/AURKB/TACC3/PRC1/TPX2/ASPM/BIRC5/SPC25	26
BP	GO:0007586	digestion	23/997	139/18670	1.23039e-06	5.31804e-05	4.16347e-05	TFF2/PPARGC1A/VSIG1/GUCY2C/CHIT1/APOA5/GCNT3/PRSS2/CYP39A1/SOX9/GUCA2A/SLC2A5/AKR1D1/STK39/MUC6/KCNQ1/TFF1/ALPI/PRSS3/PGC/HAMP/INAVA/MOGAT2	23
BP	GO:0070665	positive regulation of leukocyte proliferation	23/997	139/18670	1.23039e-06	5.31804e-05	4.16347e-05	CD209/CD86/PTPRC/HAVCR2/LGALS9/SASH3/CD24/NCK2/SLC39A10/NCKAP1L/RIPK2/PYCARD/CSF1/CCL5/EPO/HLA-DMB/IL18/JAK3/CORO1A/TNFSF13B/SYK/CLCF1/VTCN1	23
BP	GO:0002886	regulation of myeloid leukocyte mediated immunity	14/997	57/18670	1.24893e-06	5.31804e-05	4.16347e-05	FGR/CXCL6/LGALS9/DNASE1L3/ITGAM/ABR/HMOX1/TYROBP/RAC2/FCER1G/UNC13D/ITGB2/SYK/PTAFR	14
BP	GO:1901992	positive regulation of mitotic cell cycle phase transition	18/997	91/18670	1.24893e-06	5.31804e-05	4.16347e-05	FBXO5/TGFB1/CDK1/CDC25B/UBE2C/CDCA5/CDC6/CDC25A/CCND2/CCNE1/CDC45/CDT1/RCC2/CCNB1/DLGAP5/CDC7/SMARCD3/PLCB1	18
BP	GO:0072330	monocarboxylic acid biosynthetic process	32/997	237/18670	1.29757e-06	5.48094e-05	4.291e-05	CYP1A2/SDS/PRKAA2/KMO/TRIB3/APOC3/CYP2C9/APOA5/FABP5/PKM/ALOX5/AGXT/CYP39A1/INSIG1/ASNS/ALOX5AP/OSBPL3/CYP3A4/PTGES/VCAN/ELOVL7/SCD5/CYP2C8/PDK4/AKR1D1/SLC27A2/CYP8B1/ACSS1/SLC27A5/IDO1/CRABP2/SLC1A3	32
BP	GO:0015849	organic acid transport	40/997	333/18670	1.41022e-06	5.86018e-05	4.5879e-05	CYP4A11/SLC38A1/PRKAA2/KMO/SLC10A1/SLCO1B3/NMB/APBA1/AGXT/EMB/SLC6A6/SLC36A1/SLC1A5/PLA2G2D/MFSD2A/RGS2/SLC25A15/SLC51A/ABCC1/SLC7A8/SLC6A8/SLC27A2/STK39/SLC7A7/SNAP25/SLC6A9/SLC7A1/CYP4F2/SLC27A5/SLC6A13/SLC1A7/GLS2/FOLR1/ABCB4/NFKBIE/SLC16A3/SLC43A2/FABP3/SYK/SLC1A3	40
BP	GO:0050671	positive regulation of lymphocyte proliferation	22/997	130/18670	1.41348e-06	5.86018e-05	4.5879e-05	CD209/CD86/PTPRC/HAVCR2/LGALS9/SASH3/CD24/NCK2/SLC39A10/NCKAP1L/RIPK2/PYCARD/CCL5/EPO/HLA-DMB/IL18/JAK3/CORO1A/TNFSF13B/SYK/CLCF1/VTCN1	22
BP	GO:0002495	antigen processing and presentation of peptide antigen via MHC class II	19/997	101/18670	1.42065e-06	5.86018e-05	4.5879e-05	HLA-DQB2/HLA-DOB/TREM2/HLA-DQA2/CTSE/AP1M2/HLA-DRA/HLA-DOA/CTSV/KIF4A/PYCARD/RACGAP1/FCER1G/LAG3/KIF23/KIF11/HLA-DMB/KIF2C/HLA-DQA1	19
BP	GO:0010951	negative regulation of endopeptidase activity	33/997	250/18670	1.4855e-06	6.0802e-05	4.76016e-05	PTTG1/PLAUR/MAGEA3/ITIH5/CD109/PI3/SERPINC1/SERPINI1/SFN/SRC/C3P1/SFRP2/SERPINE2/RENBP/CRYAB/BIRC3/TIMP2/CD44/RARRES1/CD27/HRG/LEF1/PCSK1N/LPA/SPP2/CST1/SPINT2/WFDC2/MICAL1/MMP9/BIRC5/PAPLN/SPINT1	33
BP	GO:0002504	antigen processing and presentation of peptide or polysaccharide antigen via MHC class II	19/997	102/18670	1.65968e-06	6.74084e-05	5.27737e-05	HLA-DQB2/HLA-DOB/TREM2/HLA-DQA2/CTSE/AP1M2/HLA-DRA/HLA-DOA/CTSV/KIF4A/PYCARD/RACGAP1/FCER1G/LAG3/KIF23/KIF11/HLA-DMB/KIF2C/HLA-DQA1	19
BP	GO:0010038	response to metal ion	42/997	362/18670	1.92636e-06	7.76426e-05	6.07859e-05	CYP1A2/NUDT1/PRKAA2/PPARGC1A/CPNE7/ADCY1/CDK1/ATP13A2/ALOX5AP/G6PD/SOD3/CRHBP/SYT8/SYT13/TNFRSF11B/TSPO/PTGES/SLC41A1/HMOX1/ADAM9/CYBB/S100A8/TFF1/TAT/ITPR3/CPS1/SLC25A24/CCNB1/MT1X/HIF1A/TNNC1/MT1E/IQGAP1/GPLD1/HAMP/NQO1/MMP9/ECT2/FBP1/ICAM1/MT2A/NDRG1	42
BP	GO:0042738	exogenous drug catabolic process	9/997	24/18670	2.15051e-06	8.60203e-05	6.73448e-05	CYP1A2/CYP2C9/CYP2A7/CYP3A4/CYP2B6/CYP2C8/CYP2A6/CYP2S1/CYP2A13	9
BP	GO:0030593	neutrophil chemotaxis	19/997	104/18670	2.25028e-06	8.93343e-05	6.99394e-05	S100A9/CXCL9/CXCL6/PIK3CD/CXCL5/CXCL1/CXCL11/NCKAP1L/RAC2/S100A8/FCER1G/CCL5/ITGB2/CXCL8/VAV1/SYK/CCL25/CCL20/C3AR1	19
BP	GO:1902107	positive regulation of leukocyte differentiation	23/997	144/18670	2.30782e-06	9.09351e-05	7.11926e-05	LILRB4/TREM2/TGFB1/CD86/PTPRC/TESC/ADAM8/LGALS9/LIF/SASH3/NCKAP1L/RIPK2/TYROBP/MMP14/CD27/CSF1/LEF1/IL18/RUNX1/CCR1/EVI2B/SYK/ZBTB16	23
BP	GO:0019318	hexose metabolic process	32/997	244/18670	2.45637e-06	9.60712e-05	7.52136e-05	SDS/HKDC1/PPARGC1A/PCK1/FABP5/PKM/ALDOB/GCGR/CHST1/G6PC3/SRC/G6PD/ENO1/ENO2/PFKP/HK3/PDK4/PHLDA2/AKR1B1/ENO3/GNMT/FUT4/G6PC/HK2/GPLD1/ALDOA/DCXR/SOGA1/GPD2/FBP1/PCK2/PFKFB3	32
BP	GO:0015711	organic anion transport	52/997	495/18670	2.49276e-06	9.67779e-05	7.57669e-05	SLC2A6/CYP4A11/SLC38A1/PRKAA2/KMO/APOC3/SLC10A1/SLCO1B3/NMB/APOA5/APBA1/AGXT/EMB/CA12/G6PC3/SLC6A6/SLC36A1/PLTP/SLC52A2/SLC1A5/PLA2G2D/MFSD2A/RGS2/SLC25A15/SLC51A/ABCC1/CA9/SLC7A8/SLC6A8/SLC27A2/SLC7A7/SNAP25/MFSD10/SLC6A9/CFTR/SLC7A1/SLC25A24/CYP4F2/SLC27A5/SLC6A13/SLC1A7/SLC2A1/GLS2/FOLR1/G6PC/ABCB4/NFKBIE/SLC16A3/SLC43A2/FABP3/SYK/SLC1A3	52
BP	GO:0097529	myeloid leukocyte migration	29/997	210/18670	2.5534e-06	9.84086e-05	7.70435e-05	S100A9/CXCL9/TREM2/CXCL6/PIK3CD/CXCL5/PLA2G7/CXCL1/CHGA/ADAM8/CXCL11/NCKAP1L/NBL1/MMP14/RAC2/S100A8/FCER1G/CSF1/SLAMF8/CCL5/ITGB2/CXCL8/CCR1/VAV1/SYK/CCL25/PLCB1/CCL20/C3AR1	29
BP	GO:0046942	carboxylic acid transport	39/997	331/18670	3.06104e-06	0.000117118	9.1691e-05	CYP4A11/SLC38A1/PRKAA2/KMO/SLC10A1/SLCO1B3/NMB/APBA1/AGXT/EMB/SLC6A6/SLC36A1/SLC1A5/PLA2G2D/MFSD2A/RGS2/SLC25A15/SLC51A/ABCC1/SLC7A8/SLC6A8/SLC27A2/SLC7A7/SNAP25/SLC6A9/SLC7A1/CYP4F2/SLC27A5/SLC6A13/SLC1A7/GLS2/FOLR1/ABCB4/NFKBIE/SLC16A3/SLC43A2/FABP3/SYK/SLC1A3	39
BP	GO:0008608	attachment of spindle microtubules to kinetochore	10/997	32/18670	3.95987e-06	0.000150418	0.000117762	NDC80/RACGAP1/NEK2/CDT1/NUF2/RCC2/CCNB1/AURKB/KIF2C/ECT2	10
BP	GO:0002687	positive regulation of leukocyte migration	21/997	128/18670	4.06524e-06	0.000153318	0.000120031	TREM2/TGFB1/PLA2G7/ADAM8/LGALS9/NCKAP1L/TNFRSF18/PYCARD/STK39/MMP14/ITGA2/RAC2/CSF1/CCL5/CXCL8/CXCL14/CCR1/CCL20/ICAM1/PTAFR/C3AR1	21
BP	GO:0010466	negative regulation of peptidase activity	33/997	262/18670	4.19068e-06	0.000156927	0.000122858	PTTG1/PLAUR/MAGEA3/ITIH5/CD109/PI3/SERPINC1/SERPINI1/SFN/SRC/C3P1/SFRP2/SERPINE2/RENBP/CRYAB/BIRC3/TIMP2/CD44/RARRES1/CD27/HRG/LEF1/PCSK1N/LPA/SPP2/CST1/SPINT2/WFDC2/MICAL1/MMP9/BIRC5/PAPLN/SPINT1	33
BP	GO:0005996	monosaccharide metabolic process	35/997	287/18670	4.51463e-06	0.00016689	0.000130657	SDS/HKDC1/PGD/PPARGC1A/PCK1/FABP5/PKM/ALDOB/GCGR/CHST1/G6PC3/SRC/G6PD/ENO1/ENO2/TKT/PFKP/HK3/PDK4/PHLDA2/AKR1B1/ENO3/GNMT/SLC2A1/FUT4/G6PC/HK2/GPLD1/ALDOA/DCXR/SOGA1/GPD2/FBP1/PCK2/PFKFB3	35
BP	GO:0016054	organic acid catabolic process	34/997	275/18670	4.55155e-06	0.00016689	0.000130657	SDS/CYP4A11/HPD/KMO/GNPDA1/PGD/PCK1/TGFB1/AASS/AGXT/CYP39A1/RIDA/CTH/RENBP/SLC9A1/HMMR/GPT2/CD44/PRODH/AADAT/AKR1D1/SLC27A2/GPT/TAT/IL4I1/CYP4F2/HAO2/ASRGL1/IDO1/NPL/UROC1/GLS2/DCXR/PCK2	34
BP	GO:0046395	carboxylic acid catabolic process	34/997	275/18670	4.55155e-06	0.00016689	0.000130657	SDS/CYP4A11/HPD/KMO/GNPDA1/PGD/PCK1/TGFB1/AASS/AGXT/CYP39A1/RIDA/CTH/RENBP/SLC9A1/HMMR/GPT2/CD44/PRODH/AADAT/AKR1D1/SLC27A2/GPT/TAT/IL4I1/CYP4F2/HAO2/ASRGL1/IDO1/NPL/UROC1/GLS2/DCXR/PCK2	34
BP	GO:1902969	mitotic DNA replication	7/997	15/18670	5.34609e-06	0.000194672	0.000152407	MCM6/GINS1/RAD51/CDC45/FGFR1/MCM2/MCM4	7
BP	GO:0097530	granulocyte migration	22/997	141/18670	5.63564e-06	0.000203809	0.000159561	S100A9/CXCL9/CXCL6/PIK3CD/CXCL5/CXCL1/ADAM8/CXCL11/NCKAP1L/RAC2/S100A8/FCER1G/CSF1/SLAMF8/CCL5/ITGB2/CXCL8/VAV1/SYK/CCL25/CCL20/C3AR1	22
BP	GO:0045931	positive regulation of mitotic cell cycle	24/997	163/18670	6.04859e-06	0.000217255	0.000170088	FBXO5/TGFB1/CDK1/SPHK1/CDC25B/ASNS/MAD2L1/UBE2C/TGFA/CDCA5/CDC6/CDC25A/NDC80/CCND2/CCNE1/CDC45/CDT1/RCC2/FGFR1/CCNB1/DLGAP5/CDC7/SMARCD3/PLCB1	24
BP	GO:0006735	NADH regeneration	9/997	27/18670	6.66614e-06	0.000234648	0.000183705	PKM/ALDOB/ENO1/ENO2/PFKP/HK3/ENO3/HK2/ALDOA	9
BP	GO:0061621	canonical glycolysis	9/997	27/18670	6.66614e-06	0.000234648	0.000183705	PKM/ALDOB/ENO1/ENO2/PFKP/HK3/ENO3/HK2/ALDOA	9
BP	GO:0061718	glucose catabolic process to pyruvate	9/997	27/18670	6.66614e-06	0.000234648	0.000183705	PKM/ALDOB/ENO1/ENO2/PFKP/HK3/ENO3/HK2/ALDOA	9
BP	GO:0042445	hormone metabolic process	30/997	233/18670	7.29103e-06	0.000254945	0.000199595	CYP1A2/PCSK1/PPARGC1A/AKR1B10/AFP/CYP3A5/CYP2C9/SELENOM/ADH4/BACE2/SCPEP1/CYP3A4/TSPO/AKR1B15/CYP2C8/TTR/DUOXA2/DUOX2/AKR1D1/IYD/CYP2S1/AKR1B1/SPP1/FGFR1/PCSK1N/HIF1A/STC2/HSD17B6/CRABP2/RDH16	30
BP	GO:0007093	mitotic cell cycle checkpoint	24/997	165/18670	7.48861e-06	0.000260131	0.000203655	ZNF385A/MUC1/KNTC1/TGFB1/PLK1/ZWINT/SOX4/CDK1/SFN/MAD2L1/BUB1B/CDC6/CDC20/NDC80/GTSE1/BUB1/TTK/TOP2A/ORC1/CDT1/CCNB1/AURKB/TRIP13/CENPF	24
BP	GO:0071621	granulocyte chemotaxis	20/997	123/18670	7.8723e-06	0.000271672	0.00021269	S100A9/CXCL9/CXCL6/PIK3CD/CXCL5/CXCL1/CXCL11/NCKAP1L/RAC2/S100A8/FCER1G/CSF1/CCL5/ITGB2/CXCL8/VAV1/SYK/CCL25/CCL20/C3AR1	20
BP	GO:0061615	glycolytic process through fructose-6-phosphate	9/997	28/18670	9.35981e-06	0.00031878	0.000249571	PKM/ALDOB/ENO1/ENO2/PFKP/HK3/ENO3/HK2/ALDOA	9
BP	GO:0061620	glycolytic process through glucose-6-phosphate	9/997	28/18670	9.35981e-06	0.00031878	0.000249571	PKM/ALDOB/ENO1/ENO2/PFKP/HK3/ENO3/HK2/ALDOA	9
BP	GO:0019319	hexose biosynthetic process	16/997	85/18670	9.41849e-06	0.00031878	0.000249571	SDS/PPARGC1A/PCK1/ALDOB/G6PC3/ENO1/ENO2/AKR1B1/ENO3/GNMT/G6PC/ALDOA/SOGA1/GPD2/FBP1/PCK2	16
BP	GO:0052548	regulation of endopeptidase activity	45/997	425/18670	9.59365e-06	0.00032264	0.000252593	S100A9/PTTG1/PLAUR/MAGEA3/ITIH5/CD109/PI3/SERPINC1/SERPINI1/SFN/SRC/ATP13A2/LGALS9/C3P1/SFRP2/SERPINE2/EFNA3/RIPK2/RENBP/BAK1/CRYAB/BIRC3/TIMP2/CD44/RARRES1/PYCARD/CD27/S100A8/HRG/LEF1/PCSK1N/LPA/SPP2/CST1/SPINT2/EGLN3/SYK/WFDC2/ASPH/MICAL1/MMP9/BIRC5/PAPLN/SPINT1/PRR7	45
BP	GO:0007160	cell-matrix adhesion	29/997	225/18670	1.00949e-05	0.00033735	0.00026411	JAG1/ITGA3/ITGAV/CEACAM6/LIMCH1/SRC/ADAMTS9/FERMT1/SLC9A1/DDR1/COL16A1/ADAM9/CD44/MMP14/ITGA2/POSTN/CCL28/COL3A1/ITGB4/CSF1/PLAU/HRG/RCC2/ITGB2/LAMA5/CDKN2A/IQGAP1/MMP12/CCL25	29
BP	GO:0030866	cortical actin cytoskeleton organization	11/997	43/18670	1.13169e-05	0.000375806	0.000294216	WIPF1/CAVIN3/ANLN/RHOQ/FMNL2/PLEK/NCKAP1L/RACGAP1/KIF23/FMNL1/ECT2	11
BP	GO:0019674	NAD metabolic process	12/997	51/18670	1.15471e-05	0.000381055	0.000298326	KMO/PKM/ALDOB/ENO1/ENO2/PFKP/HK3/ENO3/GPD1L/HK2/ALDOA/GPD2	12
BP	GO:1901989	positive regulation of cell cycle phase transition	18/997	106/18670	1.19706e-05	0.000392577	0.000307347	FBXO5/TGFB1/CDK1/CDC25B/UBE2C/CDCA5/CDC6/CDC25A/CCND2/CCNE1/CDC45/CDT1/RCC2/CCNB1/DLGAP5/CDC7/SMARCD3/PLCB1	18
BP	GO:0006006	glucose metabolic process	27/997	204/18670	1.24218e-05	0.000402374	0.000315016	SDS/PPARGC1A/PCK1/FABP5/PKM/ALDOB/GCGR/G6PC3/SRC/G6PD/ENO1/ENO2/PFKP/HK3/PDK4/PHLDA2/ENO3/GNMT/G6PC/HK2/GPLD1/ALDOA/DCXR/SOGA1/GPD2/FBP1/PCK2	27
BP	GO:1901605	alpha-amino acid metabolic process	27/997	204/18670	1.24218e-05	0.000402374	0.000315016	PYCR1/SDS/HPD/KMO/AASS/AGXT/RIDA/ASNS/CTH/GPT2/PRODH/AADAT/IYD/SLC7A7/GPT/TAT/IL4I1/CPS1/GNMT/ASRGL1/IDO1/UROC1/GLS2/GLYAT/GLYATL1/BHMT/SLC1A3	27
BP	GO:0030217	T cell differentiation	30/997	240/18670	1.31423e-05	0.000423118	0.000331257	LILRB4/FANCD2/PIK3CD/CD3D/TGFB1/CD86/SOX4/PTPRC/HLA-DOA/FZD7/ADAM8/LGALS9/SASH3/PLA2G2D/NCKAP1L/RIPK2/TNFRSF18/CD27/FCER1G/LAG3/CD8A/LEF1/IL18/JAK3/RUNX1/VAV1/FOXJ1/SYK/ZBTB16/PRR7	30
BP	GO:1901990	regulation of mitotic cell cycle phase transition	46/997	444/18670	1.34569e-05	0.00043062	0.00033713	ZNF385A/ANLN/FBXO5/MUC1/RBL1/KNTC1/TGFB1/PLK1/SOX4/CDK1/CDC25B/SFN/SLFN11/MAD2L1/UBE2C/BUB1B/GPNMB/CDCA5/CDC6/CDC20/CDC25A/HMMR/NDC80/TUBB4A/GTSE1/CCND2/BUB1/TTK/CCNE1/CDC45/ORC1/NEK2/CDT1/RCC2/CCNB1/DLGAP5/CDC7/AURKB/CDKN2A/UBD/SMARCD3/CDKN1C/TPX2/PLCB1/TRIP13/CENPF	46
BP	GO:0002703	regulation of leukocyte mediated immunity	27/997	205/18670	1.3594e-05	0.000432387	0.000338514	FGR/CXCL6/TGFB1/IL27RA/PTPRC/HAVCR2/LGALS9/SASH3/DNASE1L3/ITGAM/ABR/HMOX1/TYROBP/RAC2/FCER1G/UNC13D/LAG3/ITGB2/IL18/JAK3/HPX/VAV1/FOXJ1/SYK/CLCF1/ICAM1/PTAFR	27
BP	GO:0030098	lymphocyte differentiation	39/997	353/18670	1.41291e-05	0.000446717	0.000349732	LILRB4/FANCD2/PIK3CD/CD3D/TGFB1/SPI1/TYRO3/CD86/SOX4/PTPRC/HLA-DOA/FZD7/ADAM8/LGALS9/SASH3/PLA2G2D/NCKAP1L/RIPK2/BAK1/TNFRSF18/CMTM7/CD79A/MMP14/CD27/FCER1G/LAG3/SLAMF8/CD8A/LEF1/IL18/JAK3/RUNX1/VAV1/FOXJ1/SYK/PGLYRP2/CLCF1/ZBTB16/PRR7	39
BP	GO:0032653	regulation of interleukin-10 production	12/997	52/18670	1.42882e-05	0.000449058	0.000351565	TREM2/TLR2/LGALS9/SASH3/TNFRSF21/TYROBP/PYCARD/FCER1G/IDO1/JAK3/SYK/INAVA	12
BP	GO:1903557	positive regulation of tumor necrosis factor superfamily cytokine production	16/997	88/18670	1.49095e-05	0.000465811	0.000364681	LY96/CD86/TLR2/PTPRC/HAVCR2/ADAM8/LGALS9/SASH3/ARHGEF2/RIPK2/TYROBP/PYCARD/CYBB/FCER1G/SYK/PTAFR	16
BP	GO:0019886	antigen processing and presentation of exogenous peptide antigen via MHC class II	17/997	98/18670	1.55505e-05	0.000480155	0.000375911	HLA-DQB2/HLA-DOB/HLA-DQA2/CTSE/AP1M2/HLA-DRA/HLA-DOA/CTSV/KIF4A/RACGAP1/FCER1G/LAG3/KIF23/KIF11/HLA-DMB/KIF2C/HLA-DQA1	17
BP	GO:0050764	regulation of phagocytosis	17/997	98/18670	1.55505e-05	0.000480155	0.000375911	FGR/TREM2/TGFB1/TLR2/ITGAV/PTPRC/SPHK1/ABR/IL2RB/NCKAP1L/IL2RG/HCK/PYCARD/ITGA2/FCER1G/PIP4P2/SYK	17
BP	GO:0034754	cellular hormone metabolic process	20/997	129/18670	1.63225e-05	0.000501064	0.00039228	CYP1A2/PPARGC1A/AKR1B10/AFP/CYP3A5/CYP2C9/ADH4/SCPEP1/CYP3A4/TSPO/AKR1B15/CYP2C8/TTR/AKR1D1/CYP2S1/AKR1B1/SPP1/HSD17B6/CRABP2/RDH16	20
BP	GO:0002237	response to molecule of bacterial origin	38/997	343/18670	1.70394e-05	0.000520047	0.000407142	CYP1A2/GSTP1/KMO/CXCL9/TREM2/PPARGC1A/PCK1/LY96/CXCL6/TGFB1/CXCL5/CXCL1/CD86/TLR2/HAVCR2/SRC/ANKRD1/CXCL11/LGALS9/ABR/CD24/TSPO/RIPK2/PTGES/HCK/ADAM9/PYCARD/S100A8/CPS1/CCL5/EPO/CXCL8/IDO1/IL18/HAMP/ICAM1/PTAFR/INAVA	38
BP	GO:0001952	regulation of cell-matrix adhesion	19/997	119/18670	1.72266e-05	0.000522739	0.000409249	JAG1/CEACAM6/LIMCH1/SRC/FERMT1/SLC9A1/DDR1/COL16A1/MMP14/POSTN/CCL28/CSF1/PLAU/HRG/RCC2/CDKN2A/IQGAP1/MMP12/CCL25	19
BP	GO:1903708	positive regulation of hemopoiesis	25/997	185/18670	1.79933e-05	0.000542885	0.000425022	LILRB4/TREM2/TGFB1/JAG1/CD86/PTPRC/TESC/ADAM8/LGALS9/LIF/SASH3/NCKAP1L/RIPK2/TYROBP/MMP14/CD27/CSF1/LEF1/HIF1A/IL18/RUNX1/CCR1/EVI2B/SYK/ZBTB16	25
BP	GO:0044262	cellular carbohydrate metabolic process	33/997	282/18670	1.98926e-05	0.000596778	0.000467215	HKDC1/PGD/PPARGC1A/PCK1/PLEK/ISYNA1/GCGR/SRC/B3GNT9/B3GNT7/GBA3/MYOF/HK3/PDK4/GYS2/PHLDA2/AKR1B1/TREH/MTMR2/GNMT/SLC2A1/G6PC/HK2/GPLD1/SOGA1/B3GNT3/GPD2/FBP1/PTAFR/PCK2/MOGAT2/PFKFB3/B3GNT5	33
BP	GO:0034446	substrate adhesion-dependent cell spreading	17/997	100/18670	2.0457e-05	0.000610243	0.000477756	FLNA/FBLN1/TYRO3/LAMC2/ITGAV/SRC/FZD7/TACSTD2/FERMT3/POSTN/UNC13D/RCC2/LAMA5/LAMB1/OLFM4/MELTF/CARMIL1	17
BP	GO:0052547	regulation of peptidase activity	46/997	452/18670	2.11861e-05	0.000628443	0.000492005	S100A9/PTTG1/PLAUR/FBLN1/MAGEA3/ITIH5/CD109/PI3/SERPINC1/SERPINI1/SFN/SRC/ATP13A2/LGALS9/C3P1/SFRP2/SERPINE2/EFNA3/RIPK2/RENBP/BAK1/CRYAB/BIRC3/TIMP2/CD44/RARRES1/PYCARD/CD27/S100A8/HRG/LEF1/PCSK1N/LPA/SPP2/CST1/SPINT2/EGLN3/SYK/WFDC2/ASPH/MICAL1/MMP9/BIRC5/PAPLN/SPINT1/PRR7	46
BP	GO:0033628	regulation of cell adhesion mediated by integrin	11/997	46/18670	2.26549e-05	0.000664544	0.000520268	MUC1/TESC/SFRP2/NCKAP1L/FERMT1/FERMT3/ADAM9/PLAU/HRG/CCL5/SYK	11
BP	GO:0043300	regulation of leukocyte degranulation	11/997	46/18670	2.26549e-05	0.000664544	0.000520268	FGR/LGALS9/ITGAM/ABR/HMOX1/RAC2/FCER1G/UNC13D/ITGB2/SYK/PTAFR	11
BP	GO:0071248	cellular response to metal ion	25/997	188/18670	2.37548e-05	0.000689259	0.000539617	CYP1A2/PRKAA2/PPARGC1A/CPNE7/ADCY1/ATP13A2/ALOX5AP/CRHBP/SYT8/SYT13/TSPO/SLC41A1/HMOX1/CYBB/SLC25A24/CCNB1/MT1X/MT1E/IQGAP1/GPLD1/NQO1/MMP9/ECT2/FBP1/MT2A	25
BP	GO:1902105	regulation of leukocyte differentiation	32/997	272/18670	2.37585e-05	0.000689259	0.000539617	LILRB4/FANCD2/TREM2/TGFB1/CD86/PTPRC/HLA-DOA/TESC/ADAM8/LGALS9/LIF/SASH3/NCKAP1L/RIPK2/TNFRSF18/TYROBP/MMP14/CD27/CSF1/LAG3/SLAMF8/LEF1/IL18/JAK3/RUNX1/CCR1/EVI2B/FOXJ1/SYK/PGLYRP2/C1QC/ZBTB16	32
BP	GO:0071219	cellular response to molecule of bacterial origin	27/997	212/18670	2.50485e-05	0.000722711	0.000565807	GSTP1/KMO/CXCL9/TREM2/PPARGC1A/LY96/CXCL6/TGFB1/CXCL5/CXCL1/CD86/TLR2/HAVCR2/SRC/ANKRD1/CXCL11/TSPO/RIPK2/HCK/ADAM9/PYCARD/CCL5/CXCL8/IL18/HAMP/ICAM1/PTAFR	27
BP	GO:0006094	gluconeogenesis	15/997	82/18670	2.53945e-05	0.000726953	0.000569128	SDS/PPARGC1A/PCK1/ALDOB/G6PC3/ENO1/ENO2/ENO3/GNMT/G6PC/ALDOA/SOGA1/GPD2/FBP1/PCK2	15
BP	GO:0090068	positive regulation of cell cycle process	34/997	298/18670	2.54709e-05	0.000726953	0.000569128	ZNF385A/FBXO5/MUC1/TGFB1/SOX4/CDK1/SPHK1/CDC25B/SFN/MAD2L1/MSX1/UBE2C/TGFA/CDCA5/CDC6/DDX11/CDC25A/NDC80/GTSE1/CCND2/CCNE1/CDC45/RACGAP1/KIF23/CDT1/RCC2/FGFR1/CCNB1/DLGAP5/CDC7/AURKB/SMARCD3/PLCB1/ECT2	34
BP	GO:0048002	antigen processing and presentation of peptide antigen	25/997	189/18670	2.60171e-05	0.000738551	0.000578208	CD209/HLA-DQB2/HLA-DOB/TREM2/HLA-DQA2/CTSE/ITGAV/AP1M2/HLA-DRA/HLA-DOA/CTSV/NCF2/KIF4A/PYCARD/CYBB/RACGAP1/FCER1G/LAG3/KIF23/KIF11/HLA-DMB/NCF4/KIF2C/HLA-DQA1/TAP1	25
BP	GO:0032613	interleukin-10 production	12/997	55/18670	2.61961e-05	0.000739656	0.000579072	TREM2/TLR2/LGALS9/SASH3/TNFRSF21/TYROBP/PYCARD/FCER1G/IDO1/JAK3/SYK/INAVA	12
BP	GO:0062197	cellular response to chemical stress	38/997	350/18670	2.67866e-05	0.000752303	0.000588974	PYCR1/GSTP1/FANCD2/PRKAA2/MELK/PPARGC1A/MMP2/ALDH3B1/SRXN1/TXNRD1/CDK1/SPHK1/SRC/ATP13A2/G6PD/SOD3/ARHGEF2/TSPO/NCF2/HMOX1/STK26/PRODH/GPX8/STK39/CYBB/ETV5/AKR1B1/SLC25A24/EPO/MAPK13/HIF1A/NCF4/SLC2A1/YBX3/NQO1/MMP9/FZD1/ECT2	38
BP	GO:0019882	antigen processing and presentation	28/997	226/18670	2.97089e-05	0.000829964	0.000649775	CD209/HLA-DQB2/HLA-DOB/TREM2/HLA-DQA2/CTSE/ITGAV/AP1M2/HLA-DRA/HLA-DOA/CTSV/NCF2/KIF4A/PYCARD/CYBB/RACGAP1/FCER1G/LAG3/KIF23/KIF11/CD8A/HLA-DMB/NCF4/KIF2C/HLA-DQA1/RAB34/TAP1/ICAM1	28
BP	GO:0031639	plasminogen activation	8/997	25/18670	3.07877e-05	0.000846661	0.000662846	KLKB1/SERPINE2/ENO1/ANXA2P2/PLAU/F12/MELTF/ANXA2	8
BP	GO:0051156	glucose 6-phosphate metabolic process	8/997	25/18670	3.07877e-05	0.000846661	0.000662846	HKDC1/PGD/G6PC3/G6PD/TKT/HK3/G6PC/HK2	8
BP	GO:1903319	positive regulation of protein maturation	8/997	25/18670	3.07877e-05	0.000846661	0.000662846	KLKB1/SOX4/SRC/ADAM8/ENO1/MMP14/F12/MELTF	8
BP	GO:0035690	cellular response to drug	44/997	433/18670	3.3006e-05	0.000902963	0.000706925	PYCR1/HTR1D/PRKAA2/PPARGC1A/PCK1/FLNA/TGFB1/SPI1/RGS10/AGRN/ADCY1/CDK1/SPHK1/CIB2/SRC/MSX1/CRHBP/ARHGEF2/RIPK2/DDX11/SOX9/HMOX1/RAD51/STK26/KCNQ1/CYBB/PDE4A/CFTR/SLAMF8/MAPK13/FBXO32/CHRNA4/FOLR1/LYPD1/GNA15/GPLD1/NQO1/PLCB1/ECT2/FBP1/ICAM1/PTAFR/PCK2/MT2A	44
BP	GO:0007565	female pregnancy	25/997	192/18670	3.40192e-05	0.000925883	0.000724869	FBLN1/CLDN4/TGFB1/MMP2/ITGA3/PTHLH/HAVCR2/LGALS9/LIF/ADRA2C/CTSV/DSG2/CRHBP/RGS2/DDR1/COL16A1/ITGA2/AKR1B1/SPP1/EPO/IDO1/SLC2A1/STC2/MMP7/MMP9	25
BP	GO:0045619	regulation of lymphocyte differentiation	23/997	169/18670	3.43042e-05	0.000926512	0.000725362	LILRB4/FANCD2/TGFB1/CD86/PTPRC/HLA-DOA/ADAM8/LGALS9/SASH3/NCKAP1L/RIPK2/TNFRSF18/MMP14/CD27/LAG3/SLAMF8/IL18/JAK3/RUNX1/FOXJ1/SYK/PGLYRP2/ZBTB16	23
BP	GO:0007599	hemostasis	37/997	341/18670	3.44925e-05	0.000926512	0.000725362	KLKB1/ZNF385A/FLNA/PLAUR/FBLN1/FZD6/PLEK/COL1A2/COMP/SERPINC1/TYRO3/ENTPD2/SH2B2/SRC/ADRA2C/CLIC1/SERPINE2/MAFG/FERMT3/F9/ANXA2P2/COL1A1/ITGA2/COL3A1/FCER1G/PLAU/ITPR3/HRG/F12/CYP4F2/F13A1/VAV1/GNA15/CARMIL1/SYK/MICAL1/ANXA2	37
BP	GO:0001523	retinoid metabolic process	17/997	104/18670	3.45687e-05	0.000926512	0.000725362	CYP1A2/APOC3/AKR1B10/CYP3A5/AGRN/ADH4/SCPEP1/CYP3A4/AKR1B15/CYP2C8/TTR/GPC4/CYP2S1/AKR1B1/CRABP2/RBP2/RDH16	17
BP	GO:0030865	cortical cytoskeleton organization	11/997	48/18670	3.47875e-05	0.000927668	0.000726266	WIPF1/CAVIN3/ANLN/RHOQ/FMNL2/PLEK/NCKAP1L/RACGAP1/KIF23/FMNL1/ECT2	11
BP	GO:0000075	cell cycle checkpoint	27/997	216/18670	3.49858e-05	0.000928266	0.000726734	ZNF385A/CHEK1/MUC1/KNTC1/TGFB1/PLK1/ZWINT/SOX4/CDK1/SFN/H2AX/MAD2L1/BUB1B/CDC6/CDC20/NDC80/GTSE1/BUB1/TTK/CDC45/TOP2A/ORC1/CDT1/CCNB1/AURKB/TRIP13/CENPF	27
BP	GO:0006734	NADH metabolic process	10/997	40/18670	3.52281e-05	0.000930023	0.00072811	PKM/ALDOB/ENO1/ENO2/PFKP/HK3/ENO3/HK2/ALDOA/GPD2	10
BP	GO:0032963	collagen metabolic process	18/997	115/18670	3.74377e-05	0.000977899	0.000765592	MMP11/TGFB1/MMP2/COL1A2/PRSS2/MMP1/COL1A1/MMP14/ITGA2/P3H3/P3H4/HIF1A/MMP12/CTSK/MMP7/MMP9/CREB3L1/MRC2	18
BP	GO:0098656	anion transmembrane transport	33/997	291/18670	3.76632e-05	0.000977899	0.000765592	SLC38A1/PRKAA2/CLDN4/TTYH3/FXYD1/EMB/CLIC3/SLC6A6/SLC36A1/CLIC1/FXYD3/SLC1A5/RGS2/SLC25A15/SLC9A1/ANO1/ABCC1/SLC7A8/SLC6A8/STK39/SLC7A7/MFSD10/SLC6A9/CFTR/SLC7A1/SLC27A5/SLC1A7/FOLR1/SLC16A3/SLC43A2/LRRC8B/PTAFR/SLC1A3	33
BP	GO:0001894	tissue homeostasis	28/997	229/18670	3.77661e-05	0.000977899	0.000765592	USH1C/TFF2/VSIG1/JCHAIN/CIB2/SRC/ADAM8/SASH3/IGHG3/TNFRSF11B/SOX9/AZGP1/PDK4/STK39/MUC6/RAC2/AKR1B1/CSF1/TFF1/IGKC/SPP1/PROM1/CORO1A/NCDN/CTSK/SYK/INAVA/LPCAT1	28
BP	GO:0071222	cellular response to lipopolysaccharide	26/997	205/18670	3.77825e-05	0.000977899	0.000765592	GSTP1/KMO/CXCL9/PPARGC1A/LY96/CXCL6/TGFB1/CXCL5/CXCL1/CD86/TLR2/HAVCR2/SRC/ANKRD1/CXCL11/TSPO/RIPK2/HCK/ADAM9/PYCARD/CCL5/CXCL8/IL18/HAMP/ICAM1/PTAFR	26
BP	GO:0051346	negative regulation of hydrolase activity	46/997	463/18670	3.85327e-05	0.000992452	0.000776985	DLG3/PTTG1/PPP1R14D/APOC3/PLAUR/MAGEA3/SPRED1/ITIH5/CD109/PI3/SERPINC1/SERPINI1/SFN/SRC/C3P1/SFRP2/SERPINE2/NCKAP1L/RGS2/RENBP/CRYAB/BIRC3/TIMP2/CD44/RARRES1/CD27/HRG/RCC2/LEF1/PCSK1N/PKMYT1/MCM2/LPA/SPP2/CST1/SPINT2/IQGAP1/ARL2/GMIP/WFDC2/MICAL1/MMP9/ELFN1/BIRC5/PAPLN/SPINT1	46
BP	GO:0032496	response to lipopolysaccharide	36/997	330/18670	3.91058e-05	0.00100232	0.000784714	CYP1A2/GSTP1/KMO/CXCL9/TREM2/PPARGC1A/PCK1/LY96/CXCL6/TGFB1/CXCL5/CXCL1/CD86/TLR2/HAVCR2/SRC/ANKRD1/CXCL11/LGALS9/ABR/TSPO/RIPK2/PTGES/HCK/ADAM9/PYCARD/S100A8/CPS1/CCL5/EPO/CXCL8/IDO1/IL18/HAMP/ICAM1/PTAFR	36
BP	GO:1901987	regulation of cell cycle phase transition	47/997	480/18670	4.57461e-05	0.00116686	0.000913526	ZNF385A/ANLN/FBXO5/CHEK1/MUC1/RBL1/KNTC1/TGFB1/PLK1/SOX4/CDK1/CDC25B/SFN/SLFN11/MAD2L1/UBE2C/BUB1B/GPNMB/CDCA5/CDC6/CDC20/CDC25A/HMMR/NDC80/TUBB4A/GTSE1/CCND2/BUB1/TTK/CCNE1/CDC45/ORC1/NEK2/CDT1/RCC2/CCNB1/DLGAP5/CDC7/AURKB/CDKN2A/UBD/SMARCD3/CDKN1C/TPX2/PLCB1/TRIP13/CENPF	47
BP	GO:0006268	DNA unwinding involved in DNA replication	6/997	14/18670	4.73574e-05	0.0011964	0.000936653	MCM6/RECQL4/RAD51/MCM2/HMGA1/MCM4	6
BP	GO:0010755	regulation of plasminogen activation	6/997	14/18670	4.73574e-05	0.0011964	0.000936653	SERPINE2/ENO1/ANXA2P2/F12/MELTF/ANXA2	6
BP	GO:0045580	regulation of T cell differentiation	20/997	139/18670	4.93004e-05	0.00123955	0.00097044	LILRB4/FANCD2/TGFB1/CD86/PTPRC/HLA-DOA/ADAM8/LGALS9/SASH3/NCKAP1L/RIPK2/TNFRSF18/CD27/LAG3/IL18/JAK3/RUNX1/FOXJ1/SYK/ZBTB16	20
BP	GO:1990868	response to chemokine	16/997	97/18670	5.20433e-05	0.00129617	0.00101477	TFF2/CXCL9/TREM2/CXCL6/CXCL5/CXCL1/CXCL11/CXCR3/STK39/CCL5/CXCL8/LOX/HIF1A/CCR1/CCL25/CCL20	16
BP	GO:1990869	cellular response to chemokine	16/997	97/18670	5.20433e-05	0.00129617	0.00101477	TFF2/CXCL9/TREM2/CXCL6/CXCL5/CXCL1/CXCL11/CXCR3/STK39/CCL5/CXCL8/LOX/HIF1A/CCR1/CCL25/CCL20	16
BP	GO:1903317	regulation of protein maturation	13/997	68/18670	5.38397e-05	0.00133462	0.00104486	KLKB1/MAGEA3/SOX4/SRC/ADAM8/SERPINE2/ENO1/BIRC3/ANXA2P2/MMP14/F12/MELTF/ANXA2	13
BP	GO:0044706	multi-multicellular organism process	27/997	222/18670	5.6637e-05	0.00138462	0.00108401	FBLN1/CLDN4/TGFB1/MMP2/ITGA3/PTHLH/HAVCR2/LGALS9/LIF/ADRA2C/CTSV/DSG2/CRHBP/SERPINE2/RGS2/DDR1/COL16A1/ITGA2/AKR1B1/SPP1/EPO/IDO1/SLC2A1/STC2/MMP7/MMP9/PTAFR	27
BP	GO:0051225	spindle assembly	17/997	108/18670	5.67114e-05	0.00138462	0.00108401	CENPW/MISP/FLNA/FBXO5/PLK1/MYBL2/KIFC1/CDC20/KIF4A/RACGAP1/NEK2/KIF23/KIF11/AURKB/TPX2/ASPM/BIRC5	17
BP	GO:0016052	carbohydrate catabolic process	25/997	198/18670	5.69805e-05	0.00138462	0.00108401	SLC2A6/HKDC1/PRKAA2/PGD/PPARGC1A/NUP210/CHIT1/PKM/ALDOB/GBA3/ENO1/ENO2/PFKP/HK3/ENO3/TREH/HIF1A/FUT4/G6PC/HK2/ALDOA/DCXR/GPD2/FBP1/PFKFB3	25
BP	GO:0007596	blood coagulation	36/997	336/18670	5.70502e-05	0.00138462	0.00108401	KLKB1/FLNA/PLAUR/FBLN1/FZD6/PLEK/COL1A2/COMP/SERPINC1/TYRO3/ENTPD2/SH2B2/SRC/ADRA2C/CLIC1/SERPINE2/MAFG/FERMT3/F9/ANXA2P2/COL1A1/ITGA2/COL3A1/FCER1G/PLAU/ITPR3/HRG/F12/CYP4F2/F13A1/VAV1/GNA15/CARMIL1/SYK/MICAL1/ANXA2	36
BP	GO:0045787	positive regulation of cell cycle	40/997	389/18670	5.7168e-05	0.00138462	0.00108401	ZNF385A/FBXO5/CHEK1/MUC1/TGFB1/SOX4/CDK1/SPHK1/CDC25B/SFN/SRC/ASNS/PSRC1/MAD2L1/MSX1/UBE2C/TGFA/CDCA5/CDC6/DDX11/CDC25A/NDC80/GTSE1/CCND2/CCNE1/CDC45/RACGAP1/KIF23/CDT1/RCC2/FGFR1/CCNB1/DLGAP5/CDC7/AURKB/EVI2B/SMARCD3/PLCB1/ECT2/CKS2	40
BP	GO:0010971	positive regulation of G2/M transition of mitotic cell cycle	8/997	27/18670	5.74429e-05	0.00138493	0.00108425	FBXO5/CDK1/CDC25B/CDC25A/RCC2/CCNB1/CDC7/SMARCD3	8
BP	GO:0070664	negative regulation of leukocyte proliferation	14/997	78/18670	5.83663e-05	0.00140079	0.00109667	GSTP1/VSIG4/TGFB1/CD86/HAVCR2/LGALS9/GPNMB/PLA2G2D/TNFRSF21/TYROBP/MNDA/IDO1/FOXJ1/VTCN1	14
BP	GO:0002695	negative regulation of leukocyte activation	23/997	175/18670	5.97105e-05	0.00142538	0.00111592	VSIG4/TGFB1/TYRO3/CD86/PTPRC/HAVCR2/PAG1/LGALS9/ABR/GPNMB/PLA2G2D/TNFRSF21/HMOX1/TYROBP/MNDA/LAG3/SAMSN1/IDO1/JAK3/RUNX1/FOXJ1/PGLYRP2/VTCN1	23
BP	GO:0070098	chemokine-mediated signaling pathway	15/997	88/18670	5.99307e-05	0.00142538	0.00111592	TFF2/CXCL9/TREM2/CXCL6/CXCL5/CXCL1/CXCL11/CXCR3/STK39/CCL5/CXCL8/HIF1A/CCR1/CCL25/CCL20	15
BP	GO:0019369	arachidonic acid metabolic process	11/997	51/18670	6.33081e-05	0.00149895	0.00117352	CYP1A2/CYP4A11/CYP2C9/CYP2A7/PTGES/CYP2B6/CYP2C8/CYP2A6/CYP2S1/CYP2A13/CYP4F2	11
BP	GO:0071216	cellular response to biotic stimulus	28/997	236/18670	6.47515e-05	0.00152628	0.00119492	GSTP1/KMO/CXCL9/TREM2/PPARGC1A/LY96/CXCL6/TGFB1/CXCL5/CXCL1/CD86/TLR2/HAVCR2/SRC/ANKRD1/CXCL11/TSPO/RIPK2/HCK/ADAM9/PYCARD/CCL5/CXCL8/IL18/SYK/HAMP/ICAM1/PTAFR	28
BP	GO:0006721	terpenoid metabolic process	18/997	120/18670	6.66173e-05	0.00155894	0.00122049	CYP1A2/APOC3/AKR1B10/CYP3A5/CYP2C9/AGRN/ADH4/SCPEP1/CYP3A4/AKR1B15/CYP2C8/TTR/GPC4/CYP2S1/AKR1B1/CRABP2/RBP2/RDH16	18
BP	GO:1903046	meiotic cell cycle process	24/997	188/18670	6.67274e-05	0.00155894	0.00122049	NCAPD2/FANCD2/PTTG1/FBXO5/PLK1/CDC25B/NCAPH/LIF/MSX1/BUB1B/MAEL/CDC20/CDC25A/RAD51/BUB1/TTK/CCNE1/TOP2A/NUF2/P3H4/ASPM/PLCB1/TRIP13/CKS2	24
BP	GO:0032602	chemokine production	15/997	89/18670	6.85743e-05	0.00159503	0.00124874	S100A9/GSTP1/TREM2/CXCL6/TLR2/HAVCR2/LGALS9/RIPK2/HMOX1/PYCARD/POSTN/S100A8/HIF1A/IL18/SYK	15
BP	GO:0015850	organic hydroxy compound transport	30/997	262/18670	6.9932e-05	0.00161948	0.00126788	APOC3/SLC10A1/LCAT/SLCO1B3/APOA5/EMB/CHGA/SELENOM/PLTP/ADRA2C/OSBPL3/SNCG/GRAMD1A/SYT8/SYT13/TSPO/SLC22A1/SLC51A/ANXA2P2/MFSD10/CFTR/FCER1G/SPP1/GRAMD1B/SLC27A5/CHRNA4/ABCB4/SLC16A3/SYK/ANXA2	30
BP	GO:0016101	diterpenoid metabolic process	17/997	110/18670	7.18899e-05	0.00165034	0.00129204	CYP1A2/APOC3/AKR1B10/CYP3A5/AGRN/ADH4/SCPEP1/CYP3A4/AKR1B15/CYP2C8/TTR/GPC4/CYP2S1/AKR1B1/CRABP2/RBP2/RDH16	17
BP	GO:0033559	unsaturated fatty acid metabolic process	17/997	110/18670	7.18899e-05	0.00165034	0.00129204	CYP1A2/GSTP1/CYP4A11/CYP2C9/FABP5/ALOX5/CYP2A7/ALOX5AP/PTGES/CYP2B6/ELOVL7/SCD5/CYP2C8/CYP2A6/CYP2S1/CYP2A13/CYP4F2	17
BP	GO:0051383	kinetochore organization	7/997	21/18670	7.28045e-05	0.00165693	0.0012972	CENPW/NDC80/CDT1/NUF2/CENPH/CENPA/CENPF	7
BP	GO:0071459	protein localization to chromosome, centromeric region	7/997	21/18670	7.28045e-05	0.00165693	0.0012972	CDK1/NDC80/TTK/CDT1/RCC2/AURKB/CENPA	7
BP	GO:0002691	regulation of cellular extravasation	8/997	28/18670	7.66762e-05	0.00173013	0.00135451	IL27RA/ADAM8/ABR/CCL28/CCL25/PLCB1/ICAM1/PTAFR	8
BP	GO:0009074	aromatic amino acid family catabolic process	8/997	28/18670	7.66762e-05	0.00173013	0.00135451	HPD/KMO/AADAT/TAT/IL4I1/ASRGL1/IDO1/UROC1	8
BP	GO:0050817	coagulation	36/997	342/18670	8.21771e-05	0.00184636	0.00144551	KLKB1/FLNA/PLAUR/FBLN1/FZD6/PLEK/COL1A2/COMP/SERPINC1/TYRO3/ENTPD2/SH2B2/SRC/ADRA2C/CLIC1/SERPINE2/MAFG/FERMT3/F9/ANXA2P2/COL1A1/ITGA2/COL3A1/FCER1G/PLAU/ITPR3/HRG/F12/CYP4F2/F13A1/VAV1/GNA15/CARMIL1/SYK/MICAL1/ANXA2	36
BP	GO:1901568	fatty acid derivative metabolic process	22/997	167/18670	8.27188e-05	0.00185066	0.00144887	CYP1A2/CYP4A11/CYP2C9/FABP5/ALOX5/TLR2/CYP2A7/ALOX5AP/PTGES/CYP2B6/ELOVL7/SCD5/CYP2C8/ABCC1/CYP2A6/CYP2S1/CYP2A13/CYP4F2/SLC27A5/PPT1/AACS/SYK	22
BP	GO:0071241	cellular response to inorganic substance	26/997	215/18670	8.48919e-05	0.00188411	0.00147506	CYP1A2/PRKAA2/PPARGC1A/CPNE7/ADCY1/ATP13A2/ALOX5AP/CRHBP/SYT8/SYT13/TSPO/DDX11/SLC41A1/HMOX1/CYBB/SLC25A24/CCNB1/MT1X/MT1E/IQGAP1/GPLD1/NQO1/MMP9/ECT2/FBP1/MT2A	26
BP	GO:0048771	tissue remodeling	23/997	179/18670	8.49277e-05	0.00188411	0.00147506	TGFB1/MMP2/JAG1/CTHRC1/SRC/ADAM8/LIF/ABR/GPNMB/TNFRSF11B/BAK1/PDK4/MMP14/RAC2/SPP1/HRG/P3H4/HIF1A/IL18/SPP2/NCDN/CTSK/SYK	23
BP	GO:0051231	spindle elongation	5/997	10/18670	8.64801e-05	0.00189987	0.0014874	KIF4A/RACGAP1/KIF23/AURKB/PRC1	5
BP	GO:0006007	glucose catabolic process	9/997	36/18670	8.67174e-05	0.00189987	0.0014874	PKM/ALDOB/ENO1/ENO2/PFKP/HK3/ENO3/HK2/ALDOA	9
BP	GO:0042554	superoxide anion generation	9/997	36/18670	8.67174e-05	0.00189987	0.0014874	GSTP1/TGFB1/ITGAM/NCF2/DUOX2/TYROBP/CYBB/ITGB2/SYK	9
BP	GO:0001101	response to acid chemical	36/997	343/18670	8.72257e-05	0.00190311	0.00148993	GSTP1/PRKAA2/PPARGC1A/PCK1/PTK7/MMP2/COL1A2/TLR2/SRC/ASNS/TESC/FZD7/DKK1/TEAD2/TRIM16/PTGES/SOX9/COL16A1/PDK4/COL1A1/ITGA2/CYBB/COL3A1/AKR1B1/TNC/CPS1/CCNB1/FOLR1/ABCB4/AACS/SLC10A3/FABP3/HAMP/NQO1/ICAM1/PTAFR	36
BP	GO:0032623	interleukin-2 production	12/997	62/18670	9.13769e-05	0.00198547	0.00155442	VSIG4/CD86/PTPRC/HAVCR2/SASH3/RIPK2/HOMER3/FCER1G/LAG3/IL18/RUNX1/VTCN1	12
BP	GO:0000079	regulation of cyclin-dependent protein serine/threonine kinase activity	16/997	102/18670	9.69414e-05	0.00209775	0.00164232	PLK1/SFN/SRC/PSRC1/CDC6/CDC25A/CDKN3/CCNB2/CCND2/CCNF/CCNE1/CCNB1/PKMYT1/CDKN2A/CDKN1C/CKS2	16
BP	GO:0051250	negative regulation of lymphocyte activation	20/997	146/18670	9.94386e-05	0.002143	0.00167775	VSIG4/TGFB1/TYRO3/CD86/HAVCR2/PAG1/LGALS9/GPNMB/PLA2G2D/TNFRSF21/TYROBP/MNDA/LAG3/SAMSN1/IDO1/JAK3/RUNX1/FOXJ1/PGLYRP2/VTCN1	20
BP	GO:0006096	glycolytic process	17/997	113/18670	0.000101362	0.00217344	0.00170157	SLC2A6/HKDC1/PRKAA2/PPARGC1A/NUP210/PKM/ALDOB/ENO1/ENO2/PFKP/HK3/ENO3/HIF1A/HK2/ALDOA/FBP1/PFKFB3	17
BP	GO:1903825	organic acid transmembrane transport	19/997	135/18670	0.000102086	0.00217344	0.00170157	SLC38A1/PRKAA2/EMB/SLC6A6/SLC36A1/SLC1A5/RGS2/SLC25A15/SLC7A8/SLC6A8/SLC7A7/SLC6A9/SLC7A1/SLC27A5/SLC1A7/FOLR1/SLC16A3/SLC43A2/SLC1A3	19
BP	GO:1905039	carboxylic acid transmembrane transport	19/997	135/18670	0.000102086	0.00217344	0.00170157	SLC38A1/PRKAA2/EMB/SLC6A6/SLC36A1/SLC1A5/RGS2/SLC25A15/SLC7A8/SLC6A8/SLC7A7/SLC6A9/SLC7A1/SLC27A5/SLC1A7/FOLR1/SLC16A3/SLC43A2/SLC1A3	19
BP	GO:0046717	acid secretion	18/997	124/18670	0.000102901	0.002182	0.00170827	CYP4A11/TFF2/KMO/NMB/APBA1/AGXT/SLC1A5/PLA2G2D/SLC51A/KCNQ1/SNAP25/SLC6A9/CYP4F2/SLC1A7/GLS2/ABCB4/SYK/SLC1A3	18
BP	GO:0045730	respiratory burst	9/997	37/18670	0.000109206	0.00230643	0.00180569	PIK3CD/JCHAIN/CD24/NCF2/HCK/RAC2/CYBB/SLAMF8/NCF4	9
BP	GO:0006690	icosanoid metabolic process	17/997	114/18670	0.000113307	0.00237405	0.00185863	CYP1A2/CYP4A11/CYP2C9/FABP5/ALOX5/TLR2/CYP2A7/ALOX5AP/PTGES/CYP2B6/CYP2C8/ABCC1/CYP2A6/CYP2S1/CYP2A13/CYP4F2/SYK	17
BP	GO:0006757	ATP generation from ADP	17/997	114/18670	0.000113307	0.00237405	0.00185863	SLC2A6/HKDC1/PRKAA2/PPARGC1A/NUP210/PKM/ALDOB/ENO1/ENO2/PFKP/HK3/ENO3/HIF1A/HK2/ALDOA/FBP1/PFKFB3	17
BP	GO:0032945	negative regulation of mononuclear cell proliferation	13/997	73/18670	0.000115647	0.00240399	0.00188207	VSIG4/TGFB1/CD86/HAVCR2/LGALS9/GPNMB/PLA2G2D/TNFRSF21/TYROBP/MNDA/IDO1/FOXJ1/VTCN1	13
BP	GO:0050672	negative regulation of lymphocyte proliferation	13/997	73/18670	0.000115647	0.00240399	0.00188207	VSIG4/TGFB1/CD86/HAVCR2/LGALS9/GPNMB/PLA2G2D/TNFRSF21/TYROBP/MNDA/IDO1/FOXJ1/VTCN1	13
BP	GO:0045582	positive regulation of T cell differentiation	14/997	83/18670	0.000117649	0.00243603	0.00190716	LILRB4/TGFB1/CD86/PTPRC/ADAM8/LGALS9/SASH3/NCKAP1L/RIPK2/CD27/IL18/RUNX1/SYK/ZBTB16	14
BP	GO:0140013	meiotic nuclear division	22/997	172/18670	0.000128434	0.00264895	0.00207385	FANCD2/PTTG1/FBXO5/PLK1/CDC25B/NCAPH/LIF/MSX1/BUB1B/MAEL/CDC20/RAD51/BUB1/TTK/CCNE1/TOP2A/NUF2/P3H4/ASPM/PLCB1/TRIP13/CKS2	22
BP	GO:0045621	positive regulation of lymphocyte differentiation	15/997	94/18670	0.000130202	0.00267496	0.00209421	LILRB4/TGFB1/CD86/PTPRC/ADAM8/LGALS9/SASH3/NCKAP1L/RIPK2/MMP14/CD27/IL18/RUNX1/SYK/ZBTB16	15
BP	GO:1902751	positive regulation of cell cycle G2/M phase transition	8/997	30/18670	0.000131272	0.0026865	0.00210325	FBXO5/CDK1/CDC25B/CDC25A/RCC2/CCNB1/CDC7/SMARCD3	8
BP	GO:0006040	amino sugar metabolic process	9/997	38/18670	0.000136377	0.00278019	0.0021766	GNPDA1/CHST3/CHST4/CHIT1/CHST1/UAP1L1/RENBP/NPL/CHST2	9
BP	GO:0010954	positive regulation of protein processing	7/997	23/18670	0.00013973	0.00283759	0.00222153	KLKB1/SRC/ADAM8/ENO1/MMP14/F12/MELTF	7
BP	GO:0061351	neural precursor cell proliferation	20/997	150/18670	0.000144972	0.00293277	0.00229605	MELK/FLNA/FZD6/TGFB1/DBN1/ARHGEF2/SHCBP1/NAP1L1/RACGAP1/TRNP1/TRIM71/FGFR1/LEF1/HIF1A/IGF2BP1/SPINT2/ADGRG1/SMARCD3/ASPM/SPINT1	20
BP	GO:0000727	double-strand break repair via break-induced replication	5/997	11/18670	0.000151571	0.00303141	0.00237328	MCM6/CDC45/MCM2/CDC7/MCM4	5
BP	GO:0098883	synapse pruning	5/997	11/18670	0.000151571	0.00303141	0.00237328	TREM2/C1QB/DKK1/ITGAM/C1QC	5
BP	GO:1902563	regulation of neutrophil activation	5/997	11/18670	0.000151571	0.00303141	0.00237328	ITGAM/ABR/ITGB2/SYK/PTAFR	5
BP	GO:0030574	collagen catabolic process	10/997	47/18670	0.000153171	0.00304039	0.00238031	MMP11/MMP2/PRSS2/MMP1/MMP14/MMP12/CTSK/MMP7/MMP9/MRC2	10
BP	GO:0043303	mast cell degranulation	10/997	47/18670	0.000153171	0.00304039	0.00238031	FGR/PIK3CD/CHGA/LGALS9/HMOX1/CPLX2/RAC2/FCER1G/UNC13D/SYK	10
BP	GO:1901606	alpha-amino acid catabolic process	16/997	106/18670	0.000154348	0.00304088	0.00238069	SDS/HPD/KMO/AASS/AGXT/RIDA/GPT2/PRODH/AADAT/GPT/TAT/IL4I1/ASRGL1/IDO1/UROC1/GLS2	16
BP	GO:1904029	regulation of cyclin-dependent protein kinase activity	16/997	106/18670	0.000154348	0.00304088	0.00238069	PLK1/SFN/SRC/PSRC1/CDC6/CDC25A/CDKN3/CCNB2/CCND2/CCNF/CCNE1/CCNB1/PKMYT1/CDKN2A/CDKN1C/CKS2	16
BP	GO:0050866	negative regulation of cell activation	24/997	199/18670	0.000163288	0.00319536	0.00250163	VSIG4/TGFB1/TYRO3/CD86/PTPRC/HAVCR2/PAG1/LGALS9/ABR/SERPINE2/GPNMB/PLA2G2D/TNFRSF21/HMOX1/TYROBP/MNDA/LAG3/SAMSN1/IDO1/JAK3/RUNX1/FOXJ1/PGLYRP2/VTCN1	24
BP	GO:1903555	regulation of tumor necrosis factor superfamily cytokine production	21/997	163/18670	0.000163517	0.00319536	0.00250163	GSTP1/TREM2/LY96/IL27RA/CD86/TLR2/PTPRC/HAVCR2/ADAM8/LGALS9/SASH3/ARHGEF2/GPNMB/TSPO/RIPK2/TYROBP/PYCARD/CYBB/FCER1G/SYK/PTAFR	21
BP	GO:0051321	meiotic cell cycle	28/997	249/18670	0.000164004	0.00319536	0.00250163	NCAPD2/FANCD2/PTTG1/FBXO5/PLK1/CDC25B/NCAPH/H2AX/LIF/MSX1/BUB1B/MAEL/CDC20/CDC25A/RAD51/BUB1/TTK/CCNE1/TOP2A/NEK2/NUF2/P3H4/PKMYT1/EXO1/ASPM/PLCB1/TRIP13/CKS2	28
BP	GO:0002478	antigen processing and presentation of exogenous peptide antigen	22/997	175/18670	0.000165543	0.00321348	0.00251582	HLA-DQB2/HLA-DOB/HLA-DQA2/CTSE/ITGAV/AP1M2/HLA-DRA/HLA-DOA/CTSV/NCF2/KIF4A/CYBB/RACGAP1/FCER1G/LAG3/KIF23/KIF11/HLA-DMB/NCF4/KIF2C/HLA-DQA1/TAP1	22
BP	GO:0034501	protein localization to kinetochore	6/997	17/18670	0.000169932	0.00328659	0.00257306	CDK1/NDC80/TTK/CDT1/RCC2/AURKB	6
BP	GO:0070613	regulation of protein processing	12/997	66/18670	0.000171087	0.00329686	0.00258109	KLKB1/MAGEA3/SRC/ADAM8/SERPINE2/ENO1/BIRC3/ANXA2P2/MMP14/F12/MELTF/ANXA2	12
BP	GO:0001776	leukocyte homeostasis	14/997	86/18670	0.000173985	0.00332841	0.00260579	CXCL6/PIK3CD/TGFB1/SIT1/SH2B2/LGALS9/NCKAP1L/BAK1/CCNB2/FCER1G/HIF1A/JAK3/CORO1A/TNFSF13B	14
BP	GO:0032760	positive regulation of tumor necrosis factor production	14/997	86/18670	0.000173985	0.00332841	0.00260579	LY96/TLR2/PTPRC/HAVCR2/LGALS9/SASH3/ARHGEF2/RIPK2/TYROBP/PYCARD/CYBB/FCER1G/SYK/PTAFR	14
BP	GO:0006865	amino acid transport	19/997	141/18670	0.000183	0.00348824	0.00273092	SLC38A1/KMO/APBA1/SLC6A6/SLC36A1/SLC1A5/RGS2/SLC25A15/SLC7A8/SLC7A7/SNAP25/SLC6A9/SLC7A1/SLC6A13/SLC1A7/GLS2/NFKBIE/SLC43A2/SLC1A3	19
BP	GO:0002279	mast cell activation involved in immune response	10/997	48/18670	0.000184325	0.00350084	0.00274079	FGR/PIK3CD/CHGA/LGALS9/HMOX1/CPLX2/RAC2/FCER1G/UNC13D/SYK	10
BP	GO:1901071	glucosamine-containing compound metabolic process	7/997	24/18670	0.000188223	0.00356207	0.00278873	GNPDA1/CHST3/CHST4/CHIT1/CHST1/RENBP/CHST2	7
BP	GO:0060249	anatomical structure homeostasis	42/997	439/18670	0.000189556	0.00357449	0.00279845	USH1C/TFF2/VSIG1/LTO1/TGFB1/PKIB/JCHAIN/TYRO3/CIB2/SRC/ADAM8/SASH3/RECQL4/IGHG3/TNFRSF11B/SOX9/AZGP1/RAD51/PDK4/NCS1/STK39/MUC6/RAC2/CCNE1/AKR1B1/CSF1/NEK2/TFF1/IGKC/SPP1/LOX/HIF1A/PROM1/AURKB/CORO1A/NCDN/EXO1/CTSK/ALDOA/SYK/INAVA/LPCAT1	42
BP	GO:0030168	platelet activation	20/997	153/18670	0.000190307	0.00357588	0.00279954	FLNA/FZD6/PLEK/COL1A2/COMP/TYRO3/ENTPD2/SRC/ADRA2C/CLIC1/SERPINE2/FERMT3/COL1A1/COL3A1/FCER1G/ITPR3/HRG/VAV1/GNA15/SYK	20
BP	GO:2001242	regulation of intrinsic apoptotic signaling pathway	21/997	165/18670	0.000194247	0.00363697	0.00284736	S100A9/BCL2A1/ZNF385A/PLAUR/MAGEA3/MUC1/SRC/NCK2/SFRP2/MSX1/ARHGEF2/ENO1/CD44/PYCARD/S100A8/GSDME/EPO/HIF1A/YBX3/MMP9/CREB3L1	21
BP	GO:0015807	L-amino acid transport	12/997	67/18670	0.000198432	0.00370219	0.00289843	SLC38A1/SLC36A1/SLC1A5/RGS2/SLC25A15/SLC7A8/SLC7A7/SLC6A9/SLC7A1/SLC1A7/SLC43A2/SLC1A3	12
BP	GO:0009072	aromatic amino acid family metabolic process	9/997	40/18670	0.000207796	0.00386325	0.00302452	HPD/KMO/AADAT/IYD/TAT/IL4I1/ASRGL1/IDO1/UROC1	9
BP	GO:2001243	negative regulation of intrinsic apoptotic signaling pathway	15/997	98/18670	0.000209769	0.00388625	0.00304252	BCL2A1/ZNF385A/PLAUR/MAGEA3/MUC1/SRC/SFRP2/ARHGEF2/ENO1/CD44/EPO/HIF1A/YBX3/MMP9/CREB3L1	15
BP	GO:0001676	long-chain fatty acid metabolic process	16/997	109/18670	0.000214993	0.00396911	0.0031074	CYP1A2/GSTP1/CYP4A11/CYP2C9/ALOX5/CYP2A7/CYP3A4/PTGES/CYP2B6/CYP2C8/CYP2A6/SLC27A2/CYP2S1/CYP2A13/CYP4F2/SLC27A5	16
BP	GO:0002448	mast cell mediated immunity	10/997	49/18670	0.000220635	0.00404498	0.00316679	FGR/PIK3CD/CHGA/LGALS9/HMOX1/CPLX2/RAC2/FCER1G/UNC13D/SYK	10
BP	GO:0051445	regulation of meiotic cell cycle	10/997	49/18670	0.000220635	0.00404498	0.00316679	FBXO5/CDC25B/LIF/MSX1/CDC20/CDC25A/TTK/ASPM/PLCB1/TRIP13	10
BP	GO:0010812	negative regulation of cell-substrate adhesion	12/997	68/18670	0.000229416	0.0041914	0.00328143	FBLN1/JAG1/SRC/FZD7/TACSTD2/COL1A1/MMP14/POSTN/RCC2/CDKN2A/MMP12/MELTF	12
BP	GO:0010811	positive regulation of cell-substrate adhesion	17/997	121/18670	0.000237254	0.00431966	0.00338184	FLNA/ITGA3/CEACAM6/AGR2/FERMT1/EMILIN2/COL16A1/CCL28/CSF1/UNC13D/EDIL3/HRG/OLFM4/IQGAP1/ARL2/CARMIL1/CCL25	17
BP	GO:0050920	regulation of chemotaxis	25/997	217/18670	0.000247769	0.00446631	0.00349665	GSTP1/TREM2/TGFB1/PLA2G7/ZSWIM5/SEMA6A/ZSWIM4/LGALS9/NCKAP1L/NBL1/STK39/ITGA2/RAC2/CSF1/TUBB2B/SLAMF8/HRG/CCL5/STX3/FGFR1/CXCL8/CXCL14/CCR1/PLXNA3/C3AR1	25
BP	GO:0042659	regulation of cell fate specification	5/997	12/18670	0.000248418	0.00446631	0.00349665	ESRP1/FZD7/DKK1/SFRP2/FGFR1	5
BP	GO:0051988	regulation of attachment of spindle microtubules to kinetochore	5/997	12/18670	0.000248418	0.00446631	0.00349665	RACGAP1/NEK2/RCC2/CCNB1/ECT2	5
BP	GO:0071466	cellular response to xenobiotic stimulus	22/997	180/18670	0.000248692	0.00446631	0.00349665	CYP1A2/GSTP1/PPARGC1A/PCK1/TGFB1/CES3/CYP3A5/CYP2C9/CYP2A7/CYP3A4/CRHBP/CYP2B6/CYP2C8/CYP2A6/CYP2S1/CYP2A13/FBXO32/GSTM1/GLYAT/NQO1/ICAM1/PCK2	22
BP	GO:0071706	tumor necrosis factor superfamily cytokine production	21/997	168/18670	0.000249876	0.00447235	0.00350138	GSTP1/TREM2/LY96/IL27RA/CD86/TLR2/PTPRC/HAVCR2/ADAM8/LGALS9/SASH3/ARHGEF2/GPNMB/TSPO/RIPK2/TYROBP/PYCARD/CYBB/FCER1G/SYK/PTAFR	21
BP	GO:0042130	negative regulation of T cell proliferation	11/997	59/18670	0.000251694	0.00448968	0.00351495	VSIG4/TGFB1/CD86/HAVCR2/LGALS9/GPNMB/PLA2G2D/TNFRSF21/IDO1/FOXJ1/VTCN1	11
BP	GO:0016999	antibiotic metabolic process	17/997	122/18670	0.000262224	0.00462301	0.00361933	CYP1A2/GNPDA1/PCK1/AKR1B10/ALDH3B1/MTHFD1L/ADH4/RENBP/DUOXA2/DUOX2/RAC2/CYBB/AKR1B1/ACSS1/NPL/UROC1/PCK2	17
BP	GO:0019730	antimicrobial humoral response	17/997	122/18670	0.000262224	0.00462301	0.00361933	S100A9/CXCL9/CXCL6/CXCL5/PI3/CXCL1/JCHAIN/PRSS2/CHGA/CXCL11/S100A8/HRG/CXCL8/PRSS3/PGC/PGLYRP2/IGKV3-20	17
BP	GO:0046031	ADP metabolic process	17/997	122/18670	0.000262224	0.00462301	0.00361933	SLC2A6/HKDC1/PRKAA2/PPARGC1A/NUP210/PKM/ALDOB/ENO1/ENO2/PFKP/HK3/ENO3/HIF1A/HK2/ALDOA/FBP1/PFKFB3	17
BP	GO:0050769	positive regulation of neurogenesis	44/997	474/18670	0.000262843	0.00462301	0.00361933	S100A9/TREM2/FLNA/PTK7/TGFB1/ITGA3/TLR2/SERPINI1/SEMA6A/ANKRD1/RNF157/DBN1/DKK1/LIF/SOCS2/ADRA2C/NRCAM/ARHGEF2/SERPINE2/TSPO/NBL1/RGS2/PLXNA1/TIMP2/TRPV2/NAP1L1/ETV5/CSF1/TUBB2B/LIMK1/EPO/FGFR1/HIF1A/MMD/PLXNA3/IQGAP1/SMARCD3/CRABP2/ASPM/FZD1/CLCF1/ECT2/VLDLR/SPINT1	44
BP	GO:1901654	response to ketone	23/997	193/18670	0.000264126	0.00462301	0.00361933	PRKAA2/PCK1/CLDN4/TGFB1/ADCY1/TLR2/SRC/DSG2/TSPO/CA9/CYBB/AKR1B1/CFTR/TNC/CPS1/SPP1/EPO/FBXO32/ABCB4/AACS/ICAM1/PTAFR/PCK2	23
BP	GO:0070227	lymphocyte apoptotic process	12/997	69/18670	0.000264422	0.00462301	0.00361933	ADAM8/LGALS9/SLC39A10/PDCD1/TNFRSF21/BAK1/CD27/CCL5/HIF1A/IDO1/JAK3/AURKB	12
BP	GO:0032633	interleukin-4 production	8/997	33/18670	0.000270011	0.00468967	0.00367152	CD86/HAVCR2/LGALS9/SASH3/FCER1G/LEF1/SYK/VTCN1	8
BP	GO:0070232	regulation of T cell apoptotic process	8/997	33/18670	0.000270011	0.00468967	0.00367152	ADAM8/LGALS9/PDCD1/CD27/CCL5/HIF1A/IDO1/JAK3	8
BP	GO:0009135	purine nucleoside diphosphate metabolic process	18/997	134/18670	0.000278539	0.00480617	0.00376272	SLC2A6/HKDC1/PRKAA2/PPARGC1A/NUP210/PKM/ALDOB/ENTPD2/ENO1/ENO2/PFKP/HK3/ENO3/HIF1A/HK2/ALDOA/FBP1/PFKFB3	18
BP	GO:0009179	purine ribonucleoside diphosphate metabolic process	18/997	134/18670	0.000278539	0.00480617	0.00376272	SLC2A6/HKDC1/PRKAA2/PPARGC1A/NUP210/PKM/ALDOB/ENTPD2/ENO1/ENO2/PFKP/HK3/ENO3/HIF1A/HK2/ALDOA/FBP1/PFKFB3	18
BP	GO:0002699	positive regulation of immune effector process	25/997	219/18670	0.000285449	0.00490935	0.0038435	FGR/MZB1/C6/TGFB1/CD86/PTPRC/LGALS9/SASH3/ITGAM/RIPK2/HMOX1/TYROBP/RAC2/FCER1G/UNC13D/LAG3/ITGB2/HLA-DMB/IL18/HPX/PGC/VAV1/SYK/CLCF1/PTAFR	25
BP	GO:2001251	negative regulation of chromosome organization	19/997	146/18670	0.000288831	0.00495138	0.00387641	PTTG1/FBXO5/PLK1/SPI1/SRC/MAD2L1/BUB1B/CDC20/NDC80/BUB1/TTK/TOP2A/CDT1/CCNB1/MCM2/HMGA1/AURKB/TRIP13/CENPF	19
BP	GO:0019884	antigen processing and presentation of exogenous antigen	22/997	182/18670	0.000291087	0.00497391	0.00389404	HLA-DQB2/HLA-DOB/HLA-DQA2/CTSE/ITGAV/AP1M2/HLA-DRA/HLA-DOA/CTSV/NCF2/KIF4A/CYBB/RACGAP1/FCER1G/LAG3/KIF23/KIF11/HLA-DMB/NCF4/KIF2C/HLA-DQA1/TAP1	22
BP	GO:0045576	mast cell activation	11/997	60/18670	0.000293535	0.00499956	0.00391413	FGR/PIK3CD/CHGA/LGALS9/HMOX1/CPLX2/RAC2/FCER1G/UNC13D/SYK/NDRG1	11
BP	GO:1900046	regulation of hemostasis	13/997	80/18670	0.000299099	0.00507794	0.0039755	KLKB1/PLAUR/PLEK/COMP/SERPINC1/SERPINE2/ANXA2P2/FCER1G/PLAU/HRG/F12/SYK/ANXA2	13
BP	GO:0017145	stem cell division	9/997	42/18670	0.000307831	0.00520945	0.00407845	FZD7/SFRP2/ARHGEF2/ETV5/FGFR1/LEF1/EVI2B/ASPM/ZBTB16	9
BP	GO:0072521	purine-containing compound metabolic process	43/997	464/18670	0.000318393	0.00537097	0.0042049	SLC2A6/NUDT1/HKDC1/PRKAA2/TREM2/PPARGC1A/NUP210/RHOQ/TGFB1/GUCY2C/AASS/MTHFD1L/PTHLH/PKM/ALDOB/ADCY1/SULT1C2/ENO1/ENO2/PDP1/PFKP/GUCA2A/ELOVL7/SCD5/HK3/TTR/PDK4/IMPDH1/AADAT/PDE4A/ENO3/PDE7A/ACSS1/GNMT/PPT1/HIF1A/G6PC/HK2/GLYAT/ALDOA/CARMIL1/FBP1/PFKFB3	43
BP	GO:0009185	ribonucleoside diphosphate metabolic process	18/997	136/18670	0.000335103	0.00557146	0.00436187	SLC2A6/HKDC1/PRKAA2/PPARGC1A/NUP210/PKM/ALDOB/ENTPD2/ENO1/ENO2/PFKP/HK3/ENO3/HIF1A/HK2/ALDOA/FBP1/PFKFB3	18
BP	GO:0006979	response to oxidative stress	42/997	451/18670	0.000335956	0.00557146	0.00436187	PYCR1/GSTP1/NUDT1/FANCD2/PRKAA2/MELK/PPARGC1A/MMP2/ALDH3B1/SRXN1/TXNRD1/CDK1/SPHK1/SRC/ATP13A2/G6PD/SOD3/NCF2/BAK1/HMOX1/CRYAB/ADAM9/DUOX2/STK26/PRODH/COL1A1/GPX8/MMP14/CYBB/ETV5/TAT/SLC25A24/MAPK13/HIF1A/NCF4/CHRNA4/STC2/AREG/NQO1/MMP9/FZD1/ECT2	42
BP	GO:0097237	cellular response to toxic substance	27/997	247/18670	0.000336552	0.00557146	0.00436187	PYCR1/S100A9/GSTP1/PPARGC1A/AKR1B10/SPI1/SRXN1/TXNRD1/CDK1/SPHK1/SRC/ADH4/ALOX5AP/SOD3/MSX1/DDX11/HMOX1/DUOX2/STK26/GPX8/IYD/CYBB/CPS1/MAPK13/GSTM1/NQO1/ECT2	27
BP	GO:0045066	regulatory T cell differentiation	8/997	34/18670	0.000336722	0.00557146	0.00436187	LILRB4/FANCD2/TGFB1/LGALS9/PLA2G2D/TNFRSF18/LAG3/RUNX1	8
BP	GO:0008652	cellular amino acid biosynthetic process	13/997	81/18670	0.000339156	0.00557146	0.00436187	PYCR1/AASS/FOLH1B/AGXT/ASNS/CTH/GPT2/ASPG/GPT/CPS1/GLS2/BHMT/SLC1A3	13
BP	GO:0006044	N-acetylglucosamine metabolic process	6/997	19/18670	0.000339775	0.00557146	0.00436187	GNPDA1/CHST3/CHST4/CHST1/RENBP/CHST2	6
BP	GO:0007096	regulation of exit from mitosis	6/997	19/18670	0.000339775	0.00557146	0.00436187	ANLN/KNTC1/TGFB1/UBE2C/CDCA5/CDKN1C	6
BP	GO:0032930	positive regulation of superoxide anion generation	6/997	19/18670	0.000339775	0.00557146	0.00436187	GSTP1/TGFB1/ITGAM/TYROBP/ITGB2/SYK	6
BP	GO:0070989	oxidative demethylation	6/997	19/18670	0.000339775	0.00557146	0.00436187	CYP1A2/CYP3A43/CYP3A5/CYP2C9/CYP3A4/CYP2C8	6
BP	GO:0045123	cellular extravasation	11/997	61/18670	0.000341083	0.0055756	0.00436511	PIK3CD/IL27RA/ADAM8/ABR/PODXL2/CCL28/ITGB2/CCL25/PLCB1/ICAM1/PTAFR	11
BP	GO:1903305	regulation of regulated secretory pathway	20/997	160/18670	0.000347347	0.00566047	0.00443155	FGR/APBA1/ADCY1/LGALS9/ITGAM/ABR/SYT8/SYT13/PFN2/HMOX1/NCS1/CPLX2/RAC2/FCER1G/UNC13D/ITGB2/CHRNA4/SYK/MICAL1/PTAFR	20
BP	GO:0009063	cellular amino acid catabolic process	17/997	125/18670	0.000351314	0.00570749	0.00446837	SDS/HPD/KMO/AASS/AGXT/RIDA/CTH/GPT2/PRODH/AADAT/GPT/TAT/IL4I1/ASRGL1/IDO1/UROC1/GLS2	17
BP	GO:0033044	regulation of chromosome organization	34/997	342/18670	0.000375467	0.00608118	0.00476092	PTTG1/PPARGC1A/FBXO5/CHEK1/PHF19/MUC1/TGFB1/PLK1/PKIB/SPI1/SRC/LIF/MAD2L1/BUB1B/CDCA5/CDC6/CDC20/DDX11/NDC80/BUB1/TTK/CDC45/TOP2A/NEK2/CDT1/CCNB1/MCM2/DLGAP5/HMGA1/AURKB/MKI67/TACC3/TRIP13/CENPF	34
BP	GO:0043270	positive regulation of ion transport	29/997	275/18670	0.000378198	0.00610668	0.00478089	CYP4A11/KMO/CXCL9/TREM2/FLNA/S100A1/FXYD1/TESC/CXCL11/WNK2/G6PD/CACNG4/TSPO/BAK1/SLC9A1/ANXA2P2/STK39/TRPV2/ATP1B3/KCNQ1/CFTR/CCL5/GPD1L/CYP4F2/CCR1/ABCB4/FABP3/PTAFR/ANXA2	29
BP	GO:0003333	amino acid transmembrane transport	13/997	82/18670	0.000383691	0.00617544	0.00483472	SLC38A1/SLC6A6/SLC36A1/SLC1A5/RGS2/SLC25A15/SLC7A8/SLC7A7/SLC6A9/SLC7A1/SLC1A7/SLC43A2/SLC1A3	13
BP	GO:0038065	collagen-activated signaling pathway	5/997	13/18670	0.000385965	0.00617544	0.00483472	COL4A5/DDR1/COL1A1/ITGA2/SYK	5
BP	GO:1900025	negative regulation of substrate adhesion-dependent cell spreading	5/997	13/18670	0.000385965	0.00617544	0.00483472	FBLN1/TACSTD2/POSTN/RCC2/MELTF	5
BP	GO:0034599	cellular response to oxidative stress	31/997	302/18670	0.000387284	0.00617782	0.00483658	PYCR1/GSTP1/FANCD2/PRKAA2/MELK/PPARGC1A/MMP2/ALDH3B1/SRXN1/TXNRD1/CDK1/SPHK1/SRC/ATP13A2/G6PD/SOD3/NCF2/HMOX1/STK26/PRODH/GPX8/CYBB/ETV5/SLC25A24/MAPK13/HIF1A/NCF4/NQO1/MMP9/FZD1/ECT2	31
BP	GO:0031349	positive regulation of defense response	37/997	384/18670	0.000389616	0.00619631	0.00485106	CD209/S100A9/KLKB1/TREM2/MUC1/PLA2G7/IKBKE/TLR2/HAVCR2/SRC/ADAM8/MUC5B/GBP5/RIPK2/HCK/ABCC1/PYCARD/MNDA/MUC6/OSMR/ITGA2/S100A8/C2CD4A/FCER1G/LAG3/CCL5/MAPK13/F12/IDO1/IL18/HPX/PGC/VAV1/MMP12/COCH/SYK/CTSC	37
BP	GO:0002260	lymphocyte homeostasis	11/997	62/18670	0.000394941	0.0062492	0.00489247	TGFB1/SIT1/SH2B2/LGALS9/NCKAP1L/BAK1/CCNB2/HIF1A/JAK3/CORO1A/TNFSF13B	11
BP	GO:0097193	intrinsic apoptotic signaling pathway	30/997	289/18670	0.000395309	0.0062492	0.00489247	S100A9/BCL2A1/TRIB3/MELK/ZNF385A/PLAUR/MAGEA3/MUC1/IKBKE/SFN/SRC/CD24/NCK2/SFRP2/MSX1/ARHGEF2/ENO1/MAEL/BAK1/HMOX1/CD44/PRODH/PYCARD/S100A8/GSDME/EPO/HIF1A/YBX3/MMP9/CREB3L1	30
BP	GO:0071887	leukocyte apoptotic process	15/997	104/18670	0.000406601	0.00640853	0.0050172	PIK3CD/ADAM8/LGALS9/SLC39A10/PDCD1/TNFRSF21/BAK1/CD27/FCER1G/CCL5/HIF1A/IDO1/JAK3/AURKB/CDKN2A	15
BP	GO:0032673	regulation of interleukin-4 production	7/997	27/18670	0.00041963	0.00659419	0.00516255	CD86/HAVCR2/LGALS9/SASH3/FCER1G/LEF1/SYK	7
BP	GO:0045861	negative regulation of proteolysis	35/997	358/18670	0.000423594	0.00663673	0.00519586	PTTG1/PLAUR/MAGEA3/ITIH5/CD109/PI3/SERPINC1/SERPINI1/SFN/SRC/C3P1/SFRP2/SERPINE2/RENBP/CRYAB/BIRC3/TIMP2/CD44/RARRES1/PBK/CD27/HRG/LEF1/PCSK1N/LPA/TM4SF20/SPP2/CST1/SPINT2/WFDC2/MICAL1/MMP9/BIRC5/PAPLN/SPINT1	35
BP	GO:0070228	regulation of lymphocyte apoptotic process	10/997	53/18670	0.000431405	0.00670605	0.00525013	ADAM8/LGALS9/SLC39A10/PDCD1/CD27/CCL5/HIF1A/IDO1/JAK3/AURKB	10
BP	GO:1902475	L-alpha-amino acid transmembrane transport	10/997	53/18670	0.000431405	0.00670605	0.00525013	SLC38A1/SLC1A5/RGS2/SLC25A15/SLC7A8/SLC7A7/SLC7A1/SLC1A7/SLC43A2/SLC1A3	10
BP	GO:0008202	steroid metabolic process	33/997	331/18670	0.000432277	0.00670605	0.00525013	CYP1A2/PRKAA2/PPARGC1A/CYP3A43/LCAT/AFP/CYP3A5/CYP2C9/APOA5/CYP39A1/INSIG1/G6PD/OSBPL3/CYP3A4/TSPO/AKR1B15/APOF/CYP2B6/SEC14L2/CYP2C8/CYP2A6/AKR1D1/SLC27A2/AKR1B1/CFTR/CYP8B1/SPP1/FGFR1/SLC27A5/G6PC/HSD17B6/RDH16/VLDLR	33
BP	GO:2000106	regulation of leukocyte apoptotic process	13/997	83/18670	0.000433099	0.00670605	0.00525013	PIK3CD/ADAM8/LGALS9/SLC39A10/PDCD1/CD27/FCER1G/CCL5/HIF1A/IDO1/JAK3/AURKB/CDKN2A	13
BP	GO:0006720	isoprenoid metabolic process	18/997	139/18670	0.000438579	0.00677105	0.00530102	CYP1A2/APOC3/AKR1B10/CYP3A5/CYP2C9/AGRN/ADH4/SCPEP1/CYP3A4/AKR1B15/CYP2C8/TTR/GPC4/CYP2S1/AKR1B1/CRABP2/RBP2/RDH16	18
BP	GO:0006261	DNA-dependent DNA replication	19/997	151/18670	0.000444527	0.00682527	0.00534347	MCM6/FBXO5/TONSL/DSCC1/SLFN11/RECQL4/CDC6/DDX11/GINS1/RAD51/CCNE1/CDC45/ORC1/CDT1/FGFR1/MCM2/CDC7/HMGA1/MCM4	19
BP	GO:0007080	mitotic metaphase plate congression	9/997	44/18670	0.000444677	0.00682527	0.00534347	KIFC1/PSRC1/CDCA8/CDCA5/NDC80/CDT1/NUF2/CCNB1/KIF2C	9
BP	GO:0048871	multicellular organismal homeostasis	44/997	486/18670	0.000449356	0.0068771	0.00538405	USH1C/CYP4A11/TFF2/PRKAA2/PPARGC1A/VSIG1/STMN1/CLDN4/FABP5/JCHAIN/ADCY1/NDN/SFN/CIB2/SRC/ADAM8/SASH3/IGHG3/TNFRSF11B/SOX9/AZGP1/PDK4/STK39/TRPV2/MUC6/RAC2/UCP2/AKR1B1/CFTR/CSF1/TFF1/IGKC/SPP1/CYP4F2/IL18/PROM1/CORO1A/NCDN/MFAP2/CTSK/SYK/HAMP/INAVA/LPCAT1	44
BP	GO:0006801	superoxide metabolic process	12/997	73/18670	0.000453353	0.00691822	0.00541624	GSTP1/TGFB1/SOD3/ITGAM/NCF2/DUOX2/TYROBP/CYBB/ITGB2/NCF4/SYK/NQO1	12
BP	GO:0033630	positive regulation of cell adhesion mediated by integrin	6/997	20/18670	0.00046359	0.00705404	0.00552257	SFRP2/NCKAP1L/FERMT1/ADAM9/CCL5/SYK	6
BP	GO:0043154	negative regulation of cysteine-type endopeptidase activity involved in apoptotic process	13/997	84/18670	0.000487799	0.0074011	0.00579428	PLAUR/MAGEA3/SFN/SRC/SFRP2/CRYAB/BIRC3/CD44/CD27/LEF1/MICAL1/MMP9/BIRC5	13
BP	GO:0002763	positive regulation of myeloid leukocyte differentiation	10/997	54/18670	0.000504479	0.00758874	0.00594118	TREM2/TGFB1/TESC/LIF/TYROBP/CSF1/LEF1/RUNX1/CCR1/EVI2B	10
BP	GO:0030199	collagen fibril organization	10/997	54/18670	0.000504479	0.00758874	0.00594118	MMP11/COL1A2/COMP/SFRP2/ANXA2P2/COL1A1/COL3A1/P3H4/LOX/ANXA2	10
BP	GO:0032663	regulation of interleukin-2 production	10/997	54/18670	0.000504479	0.00758874	0.00594118	VSIG4/CD86/PTPRC/HAVCR2/SASH3/RIPK2/HOMER3/LAG3/RUNX1/VTCN1	10
BP	GO:1903038	negative regulation of leukocyte cell-cell adhesion	17/997	129/18670	0.000510016	0.00761318	0.00596032	VSIG4/TGFB1/CD86/HAVCR2/PAG1/LGALS9/GPNMB/PLA2G2D/TNFRSF21/CCL28/LAG3/IDO1/JAK3/RUNX1/FOXJ1/CCL25/VTCN1	17
BP	GO:0006882	cellular zinc ion homeostasis	8/997	36/18670	0.000510429	0.00761318	0.00596032	S100A9/ATP13A2/SLC39A4/SLC39A10/S100A8/MT1X/MT1E/MT2A	8
BP	GO:0032733	positive regulation of interleukin-10 production	8/997	36/18670	0.000510429	0.00761318	0.00596032	TREM2/TLR2/LGALS9/SASH3/PYCARD/FCER1G/SYK/INAVA	8
BP	GO:0009064	glutamine family amino acid metabolic process	12/997	74/18670	0.000515253	0.00766349	0.0059997	PYCR1/ASNS/PRODH/AADAT/SLC7A7/TAT/CPS1/ASRGL1/UROC1/GLS2/GLYATL1/SLC1A3	12
BP	GO:0060135	maternal process involved in female pregnancy	11/997	64/18670	0.000524211	0.00777481	0.00608686	ITGA3/HAVCR2/LGALS9/LIF/CTSV/DSG2/RGS2/AKR1B1/SPP1/STC2/MMP7	11
BP	GO:0042730	fibrinolysis	7/997	28/18670	0.000533948	0.00787499	0.00616529	KLKB1/PLAUR/ANXA2P2/PLAU/HRG/F12/ANXA2	7
BP	GO:2000108	positive regulation of leukocyte apoptotic process	7/997	28/18670	0.000533948	0.00787499	0.00616529	PIK3CD/ADAM8/LGALS9/PDCD1/CCL5/IDO1/CDKN2A	7
BP	GO:0018108	peptidyl-tyrosine phosphorylation	35/997	363/18670	0.000546252	0.00803402	0.00628979	DLG3/FGR/TREM2/MELK/TGFB1/TYRO3/PTPRC/SRC/LIF/CD24/NCK2/SFRP2/ARHGEF2/TGFA/RIPK2/TNFRSF18/HCK/DDR1/CD44/TTK/EPHB6/SAMSN1/HRG/CCL5/EPO/ITGB2/FGFR1/IL18/JAK3/HPX/IQGAP1/AREG/SYK/CLCF1/ICAM1	35
BP	GO:0001909	leukocyte mediated cytotoxicity	15/997	107/18670	0.000553808	0.00812252	0.00635908	CXCL6/PTPRC/HAVCR2/LGALS9/DNASE1L3/ITGAM/TYROBP/UNC13D/LAG3/SLAMF7/IL18/CORO1A/VAV1/ICAM1/CTSC	15
BP	GO:0097327	response to antineoplastic agent	14/997	96/18670	0.000559401	0.00818181	0.0064055	PCK1/TGFB1/ASNS/DDX11/HMOX1/ADAM9/RAD51/CPS1/EPO/MAPK13/FBXO32/ICAM1/PTAFR/PCK2	14
BP	GO:0098657	import into cell	22/997	191/18670	0.0005703	0.00831818	0.00651226	SLC38A1/TREM2/WNK2/SLC39A4/SLC39A10/CACNG4/SLC1A5/RGS2/SLC9A1/SLC22A1/SLC2A5/SLC27A2/ATP1B3/SNAP25/SLC6A9/SLC7A1/SLC27A5/SLC1A7/FOLR1/FXYD2/FABP3/SLC1A3	22
BP	GO:0002523	leukocyte migration involved in inflammatory response	5/997	14/18670	0.00057408	0.00832731	0.00651941	S100A9/ADAM8/S100A8/SLAMF8/ITGB2	5
BP	GO:0070234	positive regulation of T cell apoptotic process	5/997	14/18670	0.00057408	0.00832731	0.00651941	ADAM8/LGALS9/PDCD1/CCL5/IDO1	5
BP	GO:0150076	neuroinflammatory response	12/997	75/18670	0.000584111	0.0084496	0.00661515	TREM2/ADCY1/TLR2/PTPRC/SPHK1/BACE2/ITGAM/TYROBP/ITGB2/IL18/MMP9/CTSC	12
BP	GO:0016485	protein processing	24/997	217/18670	0.000593899	0.00856773	0.00670763	PCSK1/KLKB1/MAGEA3/COMP/CTSE/SRC/ADAM8/BACE2/SERPINE2/RIPK2/ENO1/BAK1/F9/BIRC3/ANXA2P2/PYCARD/MMP14/PLAU/F12/PRSS3/PCSK1N/MELTF/ASPH/ANXA2	24
BP	GO:0001819	positive regulation of cytokine production	42/997	464/18670	0.000602158	0.0086632	0.00678238	FGR/TREM2/LY96/TGFB1/IL27RA/CD86/TLR2/PTPRC/HAVCR2/SPHK1/SRC/ADAM8/LGALS9/SASH3/GBP5/ARHGEF2/TRIM16/RIPK2/FERMT1/HMOX1/BIRC3/TYROBP/PYCARD/MNDA/POSTN/CYBB/FCER1G/MAPK13/SULF1/HIF1A/IDO1/IL18/RUNX1/MMP12/LTB/SYK/PLCB1/HILPDA/PTAFR/INAVA/C3AR1/VTCN1	42
BP	GO:1901136	carbohydrate derivative catabolic process	22/997	192/18670	0.000612433	0.00878708	0.00687936	NUDT1/GNPDA1/TGFB1/CHIT1/AGRN/ADAMTS9/GBA3/RENBP/SLC9A1/HMMR/VCAN/CD44/GPC4/PDE4A/UPP2/PDE7A/GPD1L/APOBEC3C/NPL/MMP12/PGLYRP2/GPD2	22
BP	GO:0030277	maintenance of gastrointestinal epithelium	6/997	21/18670	0.000619904	0.00883953	0.00692042	TFF2/VSIG1/SOX9/MUC6/TFF1/INAVA	6
BP	GO:0006270	DNA replication initiation	8/997	37/18670	0.000621111	0.00883953	0.00692042	MCM6/CDC6/CCNE1/CDC45/ORC1/CDT1/MCM2/MCM4	8
BP	GO:0098926	postsynaptic signal transduction	8/997	37/18670	0.000621111	0.00883953	0.00692042	RGS10/AGRN/KPNA2/CHRNA4/LYPD1/GNA15/PLCB1/PRR7	8
BP	GO:0071675	regulation of mononuclear cell migration	9/997	46/18670	0.000627945	0.00891276	0.00697775	TGFB1/PLA2G7/NBL1/CSF1/SLAMF8/CCL5/CCR1/PLCB1/C3AR1	9
BP	GO:0018212	peptidyl-tyrosine modification	35/997	366/18670	0.000634084	0.00897578	0.00702709	DLG3/FGR/TREM2/MELK/TGFB1/TYRO3/PTPRC/SRC/LIF/CD24/NCK2/SFRP2/ARHGEF2/TGFA/RIPK2/TNFRSF18/HCK/DDR1/CD44/TTK/EPHB6/SAMSN1/HRG/CCL5/EPO/ITGB2/FGFR1/IL18/JAK3/HPX/IQGAP1/AREG/SYK/CLCF1/ICAM1	35
BP	GO:0022408	negative regulation of cell-cell adhesion	21/997	180/18670	0.000636386	0.00898427	0.00703374	VSIG4/TGFB1/JAG1/CD86/HAVCR2/PAG1/ZNF703/LGALS9/SERPINE2/GPNMB/PLA2G2D/TNFRSF21/CCL28/LAG3/IDO1/JAK3/RUNX1/SPINT2/FOXJ1/CCL25/VTCN1	21
BP	GO:0006165	nucleoside diphosphate phosphorylation	17/997	132/18670	0.000666356	0.0093823	0.00734535	SLC2A6/HKDC1/PRKAA2/PPARGC1A/NUP210/PKM/ALDOB/ENO1/ENO2/PFKP/HK3/ENO3/HIF1A/HK2/ALDOA/FBP1/PFKFB3	17
BP	GO:0000083	regulation of transcription involved in G1/S transition of mitotic cell cycle	7/997	29/18670	0.000671717	0.00938271	0.00734568	FBXO5/CDC6/RRM2/CCNE1/CDC45/ORC1/CDT1	7
BP	GO:0000132	establishment of mitotic spindle orientation	7/997	29/18670	0.000671717	0.00938271	0.00734568	MISP/PLK1/MAD2L1/ARHGEF2/NDC80/CENPA/ACTL8	7
BP	GO:0070229	negative regulation of lymphocyte apoptotic process	7/997	29/18670	0.000671717	0.00938271	0.00734568	SLC39A10/CD27/CCL5/HIF1A/IDO1/JAK3/AURKB	7
BP	GO:0051604	protein maturation	29/997	285/18670	0.00067724	0.0094349	0.00738653	PCSK1/KLKB1/MAGEA3/LTO1/COMP/SOX4/CTSE/SRC/TESC/ADAM8/BACE2/TSPAN15/SERPINE2/RIPK2/ENO1/BAK1/F9/BIRC3/DUOXA2/ANXA2P2/PYCARD/MMP14/PLAU/F12/PRSS3/PCSK1N/MELTF/ASPH/ANXA2	29
BP	GO:0001704	formation of primary germ layer	16/997	121/18670	0.000709397	0.00985689	0.00771691	MMP2/ITGA3/TXNRD1/ITGAV/FZD7/DKK1/SFRP2/HNF1B/MMP14/ITGA2/ITGB4/ITGB2/FGFR1/LEF1/LAMB1/MMP9	16
BP	GO:0046638	positive regulation of alpha-beta T cell differentiation	9/997	47/18670	0.000740391	0.0102337	0.00801189	CD86/LGALS9/SASH3/NCKAP1L/RIPK2/IL18/RUNX1/SYK/ZBTB16	9
BP	GO:0070231	T cell apoptotic process	9/997	47/18670	0.000740391	0.0102337	0.00801189	ADAM8/LGALS9/PDCD1/BAK1/CD27/CCL5/HIF1A/IDO1/JAK3	9
BP	GO:0015804	neutral amino acid transport	8/997	38/18670	0.000750374	0.0103176	0.00807762	SLC38A1/SLC36A1/SLC1A5/RGS2/SLC7A8/SLC6A9/NFKBIE/SLC43A2	8
BP	GO:0055069	zinc ion homeostasis	8/997	38/18670	0.000750374	0.0103176	0.00807762	S100A9/ATP13A2/SLC39A4/SLC39A10/S100A8/MT1X/MT1E/MT2A	8
BP	GO:0006066	alcohol metabolic process	35/997	370/18670	0.000770483	0.0105666	0.00827255	CYP1A2/PRKAA2/PCK1/AKR1B10/LCAT/ALDH3B1/APOA5/PLEK/ISYNA1/CYP39A1/SPHK1/INSIG1/ADH4/G6PD/CYP3A4/AKR1B15/MYOF/APOF/SEC14L2/TTR/AKR1D1/SGPP2/AKR1B1/CFTR/ACSS1/MTMR2/FGFR1/PLCB1/GPD2/RDH16/PLCD3/PTAFR/PCK2/VLDLR/MOGAT2	35
BP	GO:0046365	monosaccharide catabolic process	11/997	67/18670	0.000783012	0.0107106	0.0083853	PKM/ALDOB/ENO1/ENO2/PFKP/HK3/ENO3/FUT4/HK2/ALDOA/DCXR	11
BP	GO:0019320	hexose catabolic process	10/997	57/18670	0.000787626	0.0107182	0.00839123	PKM/ALDOB/ENO1/ENO2/PFKP/HK3/ENO3/FUT4/HK2/ALDOA	10
BP	GO:0051310	metaphase plate congression	10/997	57/18670	0.000787626	0.0107182	0.00839123	KIFC1/PSRC1/CDCA8/CDCA5/NDC80/CDT1/NUF2/CCNB1/KIF2C/CENPF	10
BP	GO:0046939	nucleotide phosphorylation	17/997	134/18670	0.000792	0.01075	0.00841613	SLC2A6/HKDC1/PRKAA2/PPARGC1A/NUP210/PKM/ALDOB/ENO1/ENO2/PFKP/HK3/ENO3/HIF1A/HK2/ALDOA/FBP1/PFKFB3	17
BP	GO:0032928	regulation of superoxide anion generation	6/997	22/18670	0.000814163	0.0108694	0.00850957	GSTP1/TGFB1/ITGAM/TYROBP/ITGB2/SYK	6
BP	GO:0033622	integrin activation	6/997	22/18670	0.000814163	0.0108694	0.00850957	MZB1/PLEK/SRC/FERMT3/COL16A1/FBLIM1	6
BP	GO:1904666	regulation of ubiquitin protein ligase activity	6/997	22/18670	0.000814163	0.0108694	0.00850957	FBXO5/PLK1/MAD2L1/UBE2C/CDC20/UBE2S	6
BP	GO:0051047	positive regulation of secretion	39/997	428/18670	0.000819104	0.0108694	0.00850957	FGR/CYP4A11/ANG/KMO/TREM2/TGFB1/NMB/TLR2/SOX4/HAVCR2/SRC/ANKRD1/ATP13A2/ADAM8/LGALS9/ITGAM/TRIM16/RIPK2/FERMT1/ADAM9/ANO1/PYCARD/NCS1/POSTN/S100A8/CFTR/FCER1G/UNC13D/SPP1/ITGB2/FGFR1/CYP4F2/HIF1A/AACS/MMP12/GPLD1/SYK/PTAFR/VTCN1	39
BP	GO:0071229	cellular response to acid chemical	23/997	209/18670	0.000819236	0.0108694	0.00850957	PRKAA2/PPARGC1A/PCK1/PTK7/MMP2/COL1A2/SRC/TESC/FZD7/TEAD2/SOX9/COL16A1/PDK4/COL1A1/CYBB/COL3A1/TNC/CPS1/CCNB1/FOLR1/ABCB4/HAMP/PTAFR	23
BP	GO:0006000	fructose metabolic process	5/997	15/18670	0.000823437	0.0108694	0.00850957	ALDOB/AKR1B1/ALDOA/FBP1/PFKFB3	5
BP	GO:0030852	regulation of granulocyte differentiation	5/997	15/18670	0.000823437	0.0108694	0.00850957	TESC/LEF1/RUNX1/EVI2B/C1QC	5
BP	GO:0070365	hepatocyte differentiation	5/997	15/18670	0.000823437	0.0108694	0.00850957	PCK1/HNF1B/ITGA2/CPS1/PCK2	5
BP	GO:0071474	cellular hyperosmotic response	5/997	15/18670	0.000823437	0.0108694	0.00850957	ARHGEF2/AKR1B1/EPO/SLC2A1/YBX3	5
BP	GO:0071801	regulation of podosome assembly	5/997	15/18670	0.000823437	0.0108694	0.00850957	FSCN1/SRC/ARHGEF2/HCK/ASAP1	5
BP	GO:0150146	cell junction disassembly	5/997	15/18670	0.000823437	0.0108694	0.00850957	TREM2/C1QB/DKK1/ITGAM/C1QC	5
BP	GO:0007015	actin filament organization	37/997	400/18670	0.000837918	0.0110329	0.00863763	USH1C/WIPF1/ANG/FLNA/RHOQ/STMN1/PLEK/RHOV/FSCN1/LIMCH1/SRC/DBN1/NCK2/TACSTD2/ARHGEF2/NCKAP1L/PFN2/SLC9A1/CAPG/ENAH/HCK/PYCARD/RAC2/BAIAP2L2/LIMK1/TMSB10/POF1B/TPM2/COTL1/RFLNA/CORO1A/ALDOA/CARMIL1/MICAL1/SH3BP1/ICAM1/MARCKS	37
BP	GO:0050921	positive regulation of chemotaxis	17/997	135/18670	0.000862062	0.0113226	0.00886441	TREM2/TGFB1/PLA2G7/LGALS9/NCKAP1L/STK39/ITGA2/RAC2/CSF1/TUBB2B/CCL5/STX3/FGFR1/CXCL8/CXCL14/CCR1/C3AR1	17
BP	GO:0002063	chondrocyte development	9/997	48/18670	0.000868714	0.0113817	0.00891064	PTHLH/COMP/SFRP2/CHST11/SOX9/SULF1/MATN3/RFLNA/COCH	9
BP	GO:0071214	cellular response to abiotic stimulus	32/997	331/18670	0.000884882	0.0115362	0.00903166	PCK1/CHEK1/RAD51AP1/TGFB1/ANKRD1/H2AX/H2AW/SFRP2/ARHGEF2/TSPO/BAK1/SOX9/SLC9A1/CDC25A/CRYAB/RAD51/COL1A1/STK39/PBK/ITGA2/AKR1B1/EPO/MAPK13/SLC2A1/AURKB/YBX3/MMP7/GPLD1/HAMP/ECT2/PTAFR/CNGA1	32
BP	GO:0104004	cellular response to environmental stimulus	32/997	331/18670	0.000884882	0.0115362	0.00903166	PCK1/CHEK1/RAD51AP1/TGFB1/ANKRD1/H2AX/H2AW/SFRP2/ARHGEF2/TSPO/BAK1/SOX9/SLC9A1/CDC25A/CRYAB/RAD51/COL1A1/STK39/PBK/ITGA2/AKR1B1/EPO/MAPK13/SLC2A1/AURKB/YBX3/MMP7/GPLD1/HAMP/ECT2/PTAFR/CNGA1	32
BP	GO:0001666	response to hypoxia	34/997	359/18670	0.000891009	0.0115875	0.0090718	ANG/PPARGC1A/PCK1/TGFB1/MMP2/PKM/TLR2/SRC/ANKRD1/ADAM8/SOD3/CD24/ENO1/HMOX1/SLC9A1/CRYAB/CA9/MMP14/ITGA2/UCP2/POSTN/CYBB/PLAU/EPO/CCNB1/HIF1A/CHRNA4/SLC2A1/STC2/HK2/EGLN3/HILPDA/ICAM1/NDRG1	34
BP	GO:0050868	negative regulation of T cell activation	15/997	112/18670	0.000899927	0.0116747	0.00914009	VSIG4/TGFB1/CD86/HAVCR2/PAG1/LGALS9/GPNMB/PLA2G2D/TNFRSF21/LAG3/IDO1/JAK3/RUNX1/FOXJ1/VTCN1	15
BP	GO:0032680	regulation of tumor necrosis factor production	19/997	160/18670	0.000911621	0.0117975	0.00923616	GSTP1/TREM2/LY96/IL27RA/TLR2/PTPRC/HAVCR2/LGALS9/SASH3/ARHGEF2/GPNMB/TSPO/RIPK2/TYROBP/PYCARD/CYBB/FCER1G/SYK/PTAFR	19
BP	GO:0001838	embryonic epithelial tube formation	16/997	124/18670	0.000928407	0.0119853	0.00938323	PTK7/FZD6/TGFB1/MTHFD1L/SOX4/CTHRC1/TEAD2/SFRP2/SOX9/HNF1B/TRIM71/HIF1A/FOLR1/SPINT2/FZD1/SPINT1	16
BP	GO:0030193	regulation of blood coagulation	12/997	79/18670	0.000941708	0.0121274	0.00949444	KLKB1/PLAUR/PLEK/SERPINC1/SERPINE2/ANXA2P2/FCER1G/PLAU/HRG/F12/SYK/ANXA2	12
BP	GO:0045132	meiotic chromosome segregation	13/997	90/18670	0.000953925	0.0122251	0.00957093	FANCD2/PTTG1/PLK1/NCAPH/BUB1B/MAEL/BUB1/TTK/CCNE1/TOP2A/NUF2/P3H4/TRIP13	13
BP	GO:0046849	bone remodeling	13/997	90/18670	0.000953925	0.0122251	0.00957093	TGFB1/CTHRC1/SRC/ADAM8/TNFRSF11B/PDK4/RAC2/SPP1/P3H4/SPP2/NCDN/CTSK/SYK	13
BP	GO:0016042	lipid catabolic process	32/997	333/18670	0.000978413	0.0125085	0.00979286	CYP1A2/CYP4A11/PCK1/APOC3/AKR1B10/PAFAH1B3/CES3/PLA2G7/APOA5/FABP5/CYP39A1/SPHK1/CYP3A4/NCEH1/GBA3/PLA2G2D/PLAAT2/AKR1D1/SLC27A2/ASPG/CPS1/SPP1/CYP4F2/HAO2/PPT1/HSD17B6/GPLD1/FABP3/PLCB1/PLBD1/PLCD3/PCK2	32
BP	GO:0010948	negative regulation of cell cycle process	34/997	361/18670	0.000980852	0.0125094	0.00979355	PTTG1/ZNF385A/FBXO5/CHEK1/MUC1/RBL1/PLK1/SOX4/CDK1/SFN/SLFN11/LIF/MAD2L1/BUB1B/GPNMB/CDC6/CDC20/NDC80/RAD51/GTSE1/BUB1/RRM2/CCNF/TTK/ORC1/NEK2/CDT1/CCNB1/CDC7/AURKB/CDKN2A/EVI2B/TRIP13/CENPF	34
BP	GO:0009410	response to xenobiotic stimulus	29/997	292/18670	0.00099471	0.0126556	0.009908	CYP1A2/GSTP1/PPARGC1A/PCK1/TGFB1/CES3/CYP3A5/CYP2C9/RGS10/CYP2A7/CACNG4/CYP3A4/CRHBP/RGS2/CYP2B6/CYP2C8/CYP2A6/CYP2S1/CPS1/EPO/CYP2A13/FBXO32/GSTM1/ABCB4/GLYAT/NQO1/ICAM1/PTAFR/PCK2	29
BP	GO:0000082	G1/S transition of mitotic cell cycle	28/997	279/18670	0.0010279	0.0128983	0.010098	MCM6/ZNF385A/FBXO5/MUC1/RBL1/SOX4/CDK1/SFN/SLFN11/IQGAP3/GPNMB/CDC6/CDC25A/CDKN3/GTSE1/CCND2/RRM2/CCNE1/CDC45/ORC1/CDT1/TRIM71/CCNB1/MCM2/CDC7/CDKN2A/MCM4/PLCB1	28
BP	GO:0003401	axis elongation	7/997	31/18670	0.00103088	0.0128983	0.010098	PTK7/TGFB1/SFRP2/SOX9/HNF1B/TNC/AREG	7
BP	GO:0006691	leukotriene metabolic process	7/997	31/18670	0.00103088	0.0128983	0.010098	CYP4A11/ALOX5/TLR2/ALOX5AP/ABCC1/CYP4F2/SYK	7
BP	GO:0007143	female meiotic nuclear division	7/997	31/18670	0.00103088	0.0128983	0.010098	FBXO5/PLK1/CDC25B/NCAPH/TTK/TOP2A/TRIP13	7
BP	GO:0010458	exit from mitosis	7/997	31/18670	0.00103088	0.0128983	0.010098	ANLN/KNTC1/TGFB1/UBE2C/CDCA5/UBE2S/CDKN1C	7
BP	GO:0040020	regulation of meiotic nuclear division	7/997	31/18670	0.00103088	0.0128983	0.010098	FBXO5/LIF/MSX1/CDC20/TTK/PLCB1/TRIP13	7
BP	GO:0043304	regulation of mast cell degranulation	7/997	31/18670	0.00103088	0.0128983	0.010098	FGR/LGALS9/HMOX1/RAC2/FCER1G/UNC13D/SYK	7
BP	GO:0019400	alditol metabolic process	6/997	23/18670	0.0010522	0.0131029	0.0102582	PCK1/MYOF/AKR1B1/GPD2/PCK2/MOGAT2	6
BP	GO:0032753	positive regulation of interleukin-4 production	6/997	23/18670	0.0010522	0.0131029	0.0102582	CD86/HAVCR2/LGALS9/SASH3/FCER1G/SYK	6
BP	GO:0045639	positive regulation of myeloid cell differentiation	13/997	91/18670	0.00105963	0.0131643	0.0103063	TREM2/TGFB1/JAG1/TESC/LIF/NCKAP1L/TYROBP/CSF1/LEF1/HIF1A/RUNX1/CCR1/EVI2B	13
BP	GO:0071548	response to dexamethasone	8/997	40/18670	0.00107357	0.0132939	0.0104077	PCK1/TGFB1/CPS1/EPO/FBXO32/ICAM1/PTAFR/PCK2	8
BP	GO:0007568	aging	31/997	321/18670	0.00107509	0.0132939	0.0104077	NUDT1/KMO/BCL2A1/PPARGC1A/PCK1/FBXO5/CHEK1/RBL1/TGFB1/COMP/CDK1/H2AX/DKK1/CTSV/TSPO/BAK1/CRYAB/TIMP2/ENO3/EPO/ITGB2/HMGA1/AURKB/CDKN2A/FOXM1/MMP7/CDKN1C/HAMP/NQO1/ICAM1/CTSC	31
BP	GO:0016331	morphogenesis of embryonic epithelium	18/997	150/18670	0.00108849	0.0134281	0.0105128	PTK7/FZD6/TGFB1/MTHFD1L/SOX4/CTHRC1/TEAD2/SFRP2/SOX9/HNF1B/TRIM71/SULF1/LAMA5/HIF1A/FOLR1/SPINT2/FZD1/SPINT1	18
BP	GO:0002683	negative regulation of immune system process	39/997	435/18670	0.00111018	0.0136637	0.0106973	LILRB4/HLA-DOB/VSIG4/TGFB1/IL27RA/TYRO3/CD86/PTPRC/HAVCR2/PAG1/HLA-DOA/LGALS9/ABR/PDCD1/GPNMB/PLA2G2D/NBL1/TNFRSF21/SOX9/HMOX1/TYROBP/MNDA/CCL28/COL3A1/FCER1G/LAG3/SLAMF8/SAMSN1/IDO1/JAK3/RUNX1/MMP12/FOXJ1/CCL25/PLCB1/PGLYRP2/C1QC/ZBTB16/VTCN1	39
BP	GO:0015718	monocarboxylic acid transport	19/997	163/18670	0.00114065	0.0139736	0.0109399	CYP4A11/PRKAA2/SLC10A1/SLCO1B3/NMB/APBA1/EMB/PLA2G2D/MFSD2A/SLC51A/SLC6A8/SLC27A2/CYP4F2/SLC27A5/SLC6A13/ABCB4/SLC16A3/FABP3/SYK	19
BP	GO:0032640	tumor necrosis factor production	19/997	163/18670	0.00114065	0.0139736	0.0109399	GSTP1/TREM2/LY96/IL27RA/TLR2/PTPRC/HAVCR2/LGALS9/SASH3/ARHGEF2/GPNMB/TSPO/RIPK2/TYROBP/PYCARD/CYBB/FCER1G/SYK/PTAFR	19
BP	GO:0010639	negative regulation of organelle organization	36/997	393/18670	0.0011629	0.0142132	0.0111274	PTTG1/PPARGC1A/FBXO5/CHEK1/STMN1/PLK1/SPI1/INSIG1/SRC/LIF/MAD2L1/TACSTD2/ARHGEF2/BUB1B/TSPO/PFN2/CDC20/CAPG/NDC80/TUBB4A/CLIP3/BUB1/CCNF/TTK/TOP2A/NEK2/CDT1/CCNB1/TMSB10/MCM2/HMGA1/AURKB/CORO1A/CARMIL1/TRIP13/CENPF	36
BP	GO:2000117	negative regulation of cysteine-type endopeptidase activity	13/997	92/18670	0.00117494	0.0143272	0.0112167	PLAUR/MAGEA3/SFN/SRC/SFRP2/CRYAB/BIRC3/CD44/CD27/LEF1/MICAL1/MMP9/BIRC5	13
BP	GO:1904375	regulation of protein localization to cell periphery	15/997	115/18670	0.00118461	0.0144119	0.011283	TREM2/MISP/DAB2/SQSTM1/RHOQ/TGFB1/PLK1/ITGA3/ANXA13/AGR2/CLIP3/GPC4/MMP14/STX3/LYPD1	15
BP	GO:0045930	negative regulation of mitotic cell cycle	32/997	338/18670	0.00125098	0.0151827	0.0118864	PTTG1/ZNF385A/FBXO5/CHEK1/MUC1/RBL1/KNTC1/TGFB1/PLK1/ZWINT/SOX4/CDK1/SFN/SLFN11/MAD2L1/BUB1B/GPNMB/CDC6/CDC20/NDC80/TIMP2/GTSE1/BUB1/TTK/TOP2A/ORC1/CDT1/CCNB1/AURKB/CDKN2A/TRIP13/CENPF	32
BP	GO:0033006	regulation of mast cell activation involved in immune response	7/997	32/18670	0.00125947	0.0151827	0.0118864	FGR/LGALS9/HMOX1/RAC2/FCER1G/UNC13D/SYK	7
BP	GO:0045589	regulation of regulatory T cell differentiation	7/997	32/18670	0.00125947	0.0151827	0.0118864	LILRB4/FANCD2/TGFB1/LGALS9/TNFRSF18/LAG3/RUNX1	7
BP	GO:0060325	face morphogenesis	7/997	32/18670	0.00125947	0.0151827	0.0118864	TGFB1/MMP2/DKK1/MSX1/COL1A1/LEF1/ASPH	7
BP	GO:0042572	retinol metabolic process	8/997	41/18670	0.00127231	0.0153025	0.0119802	CYP1A2/AKR1B10/ADH4/CYP3A4/AKR1B15/TTR/AKR1B1/RDH16	8
BP	GO:0019693	ribose phosphate metabolic process	38/997	424/18670	0.00128551	0.0154054	0.0120608	SLC2A6/HKDC1/PRKAA2/TREM2/PPARGC1A/NUP210/RHOQ/TGFB1/GUCY2C/AASS/PTHLH/PKM/ALDOB/ADCY1/G6PD/SULT1C2/ENO1/ENO2/PDP1/PFKP/ELOVL7/SCD5/HK3/PDK4/IMPDH1/AADAT/PDE4A/ENO3/UPP2/PDE7A/ACSS1/PPT1/HIF1A/HK2/GLYAT/ALDOA/FBP1/PFKFB3	38
BP	GO:0050730	regulation of peptidyl-tyrosine phosphorylation	26/997	256/18670	0.0012867	0.0154054	0.0120608	DLG3/TREM2/TGFB1/PTPRC/SRC/LIF/CD24/NCK2/SFRP2/ARHGEF2/TGFA/RIPK2/TNFRSF18/CD44/SAMSN1/HRG/CCL5/EPO/ITGB2/IL18/HPX/IQGAP1/AREG/SYK/CLCF1/ICAM1	26
BP	GO:1901655	cellular response to ketone	13/997	93/18670	0.00130052	0.0154349	0.0120839	PRKAA2/PCK1/TGFB1/ADCY1/SRC/AKR1B1/CFTR/TNC/SPP1/FBXO32/AACS/ICAM1/PCK2	13
BP	GO:0002576	platelet degranulation	16/997	128/18670	0.00130757	0.0154349	0.0120839	ISLR/FLNA/TGFB1/TOR4A/CD109/PLEK/A1BG/FERMT3/FCER1G/HRG/F13A1/SPP2/QSOX1/ALDOA/SYK/LHFPL2	16
BP	GO:0002291	T cell activation via T cell receptor contact with antigen bound to MHC molecule on antigen presenting cell	4/997	10/18670	0.00130963	0.0154349	0.0120839	HAVCR2/LGALS9/HLA-DMB/ICAM1	4
BP	GO:0030311	poly-N-acetyllactosamine biosynthetic process	4/997	10/18670	0.00130963	0.0154349	0.0120839	B3GNT9/B3GNT7/B3GNT3/B3GNT5	4
BP	GO:0030388	fructose 1,6-bisphosphate metabolic process	4/997	10/18670	0.00130963	0.0154349	0.0120839	ALDOB/PFKP/ALDOA/FBP1	4
BP	GO:0038063	collagen-activated tyrosine kinase receptor signaling pathway	4/997	10/18670	0.00130963	0.0154349	0.0120839	COL4A5/DDR1/COL1A1/SYK	4
BP	GO:0051255	spindle midzone assembly	4/997	10/18670	0.00130963	0.0154349	0.0120839	KIF4A/RACGAP1/KIF23/AURKB	4
BP	GO:0032642	regulation of chemokine production	12/997	82/18670	0.00131607	0.0154763	0.0121163	GSTP1/TREM2/CXCL6/TLR2/HAVCR2/LGALS9/RIPK2/HMOX1/PYCARD/POSTN/HIF1A/SYK	12
BP	GO:0014850	response to muscle activity	6/997	24/18670	0.00134019	0.01569	0.0122836	PRKAA2/PPARGC1A/ITGA2/POSTN/FNDC5/HIF1A	6
BP	GO:0043302	positive regulation of leukocyte degranulation	6/997	24/18670	0.00134019	0.01569	0.0122836	FGR/ITGAM/FCER1G/ITGB2/SYK/PTAFR	6
BP	GO:0072593	reactive oxygen species metabolic process	28/997	284/18670	0.00134542	0.0157164	0.0123043	CYP1A2/GSTP1/TGFB1/TLR2/G6PD/SOD3/ITGAM/TSPO/NCF2/CRYAB/DUOXA2/PDK4/DUOX2/TYROBP/RAC2/CYBB/CPS1/ITGB2/HIF1A/NCF4/GLS2/HK2/FOXM1/VAV1/SYK/NQO1/ICAM1/INAVA	28
BP	GO:0030888	regulation of B cell proliferation	10/997	61/18670	0.00135653	0.0158112	0.0123785	MZB1/PTPRC/SASH3/SLC39A10/NCKAP1L/TNFRSF21/TYROBP/MNDA/TNFSF13B/CLCF1	10
BP	GO:0050729	positive regulation of inflammatory response	18/997	153/18670	0.00136785	0.0158999	0.012448	S100A9/KLKB1/TREM2/PLA2G7/TLR2/ADAM8/GBP5/ABCC1/OSMR/ITGA2/S100A8/C2CD4A/FCER1G/MAPK13/F12/IDO1/IL18/CTSC	18
BP	GO:0002573	myeloid leukocyte differentiation	22/997	204/18670	0.00137092	0.0158999	0.012448	LILRB4/TREM2/PIK3CD/TGFB1/SPI1/CD109/TLR2/SRC/TESC/LIF/ANXA2P2/TYROBP/FCER1G/CSF1/LEF1/RUNX1/CCR1/UBD/EVI2B/MMP9/C1QC/ANXA2	22
BP	GO:0034612	response to tumor necrosis factor	30/997	312/18670	0.0013738	0.0158999	0.012448	GSTP1/PPARGC1A/PCK1/SPHK1/ANKRD1/CRHBP/ARHGEF2/TNFRSF11B/TNFRSF21/TNFRSF18/BIRC3/ADAM9/CLIP3/COL1A1/PYCARD/CD27/POSTN/GSDME/CCL5/CXCL8/YBX3/UBD/TNFSF13B/LTB/SYK/HAMP/CCL25/CCL20/ICAM1/TRAIP	30
BP	GO:0001841	neural tube formation	14/997	105/18670	0.00137619	0.0158999	0.012448	PTK7/FZD6/TGFB1/MTHFD1L/SOX4/CTHRC1/TEAD2/SFRP2/TRIM71/HIF1A/FOLR1/SPINT2/FZD1/SPINT1	14
BP	GO:0000281	mitotic cytokinesis	11/997	72/18670	0.00144494	0.016647	0.0130329	ANLN/STMN1/PLK1/KIF20A/KIF4A/RACGAP1/KIF23/CDT1/CEP55/CENPA/ECT2	11
BP	GO:0046677	response to antibiotic	31/997	327/18670	0.00144716	0.016647	0.0130329	PYCR1/GSTP1/SPI1/ADCY1/CDK1/SPHK1/SRC/G6PD/CRHBP/RGS2/BAK1/DDX11/HMOX1/SLC9A1/CRYAB/ADAM9/STK26/COL1A1/CD27/CYBB/S100A8/CFTR/TNC/MAPK13/AREG/AACS/HAMP/NQO1/ECT2/ICAM1/SLC1A3	31
BP	GO:0050731	positive regulation of peptidyl-tyrosine phosphorylation	21/997	192/18670	0.00146082	0.0167677	0.0131273	DLG3/TREM2/TGFB1/PTPRC/SRC/LIF/CD24/ARHGEF2/TGFA/RIPK2/TNFRSF18/CD44/CCL5/EPO/IL18/HPX/IQGAP1/AREG/SYK/CLCF1/ICAM1	21
BP	GO:0046470	phosphatidylcholine metabolic process	12/997	83/18670	0.0014653	0.0167826	0.013139	LCAT/APOA5/FABP5/PLA2G2D/MFSD2A/SLC44A3/PLAAT2/LPCAT4/GPLD1/FABP3/PLBD1/LPCAT1	12
BP	GO:0009132	nucleoside diphosphate metabolic process	18/997	154/18670	0.00147354	0.0168405	0.0131843	SLC2A6/HKDC1/PRKAA2/PPARGC1A/NUP210/PKM/ALDOB/ENTPD2/ENO1/ENO2/PFKP/HK3/ENO3/HIF1A/HK2/ALDOA/FBP1/PFKFB3	18
BP	GO:0036293	response to decreased oxygen levels	34/997	370/18670	0.0014906	0.0169986	0.0133081	ANG/PPARGC1A/PCK1/TGFB1/MMP2/PKM/TLR2/SRC/ANKRD1/ADAM8/SOD3/CD24/ENO1/HMOX1/SLC9A1/CRYAB/CA9/MMP14/ITGA2/UCP2/POSTN/CYBB/PLAU/EPO/CCNB1/HIF1A/CHRNA4/SLC2A1/STC2/HK2/EGLN3/HILPDA/ICAM1/NDRG1	34
BP	GO:0009150	purine ribonucleotide metabolic process	36/997	399/18670	0.00151537	0.0172439	0.0135001	SLC2A6/HKDC1/PRKAA2/TREM2/PPARGC1A/NUP210/RHOQ/TGFB1/GUCY2C/AASS/PTHLH/PKM/ALDOB/ADCY1/SULT1C2/ENO1/ENO2/PDP1/PFKP/ELOVL7/SCD5/HK3/PDK4/IMPDH1/AADAT/PDE4A/ENO3/PDE7A/ACSS1/PPT1/HIF1A/HK2/GLYAT/ALDOA/FBP1/PFKFB3	36
BP	GO:0002888	positive regulation of myeloid leukocyte mediated immunity	7/997	33/18670	0.00152586	0.0172887	0.0135353	FGR/ITGAM/TYROBP/FCER1G/ITGB2/SYK/PTAFR	7
BP	GO:0040001	establishment of mitotic spindle localization	7/997	33/18670	0.00152586	0.0172887	0.0135353	MISP/PLK1/MAD2L1/ARHGEF2/NDC80/CENPA/ACTL8	7
BP	GO:0007584	response to nutrient	23/997	219/18670	0.00153869	0.0173907	0.0136151	GSTP1/TGFB1/PKM/SERPINC1/GCGR/CIB2/SFRP2/TNFRSF11B/TSPO/HMOX1/COL1A1/ITGA2/POSTN/CYBB/CCL28/TNC/SPP1/EPO/FOLR1/STC2/AACS/HAMP/NQO1	23
BP	GO:0046635	positive regulation of alpha-beta T cell activation	10/997	62/18670	0.00154145	0.0173907	0.0136151	CD86/PTPRC/LGALS9/SASH3/NCKAP1L/RIPK2/IL18/RUNX1/SYK/ZBTB16	10
BP	GO:0006260	DNA replication	27/997	273/18670	0.00155184	0.0174507	0.013662	MCM6/FBXO5/CHEK1/TONSL/DSCC1/PCLAF/CDK1/SLFN11/RECQL4/CDC6/DDX11/S100A11/GINS1/RAD51/RRM2/NAP1L1/CCNE1/CDC45/ORC1/CDT1/FGFR1/MCM2/CDC7/HMGA1/EXO1/CHAF1B/MCM4	27
BP	GO:0009259	ribonucleotide metabolic process	37/997	414/18670	0.00155337	0.0174507	0.013662	SLC2A6/HKDC1/PRKAA2/TREM2/PPARGC1A/NUP210/RHOQ/TGFB1/GUCY2C/AASS/PTHLH/PKM/ALDOB/ADCY1/SULT1C2/ENO1/ENO2/PDP1/PFKP/ELOVL7/SCD5/HK3/PDK4/IMPDH1/AADAT/PDE4A/ENO3/UPP2/PDE7A/ACSS1/PPT1/HIF1A/HK2/GLYAT/ALDOA/FBP1/PFKFB3	37
BP	GO:0009620	response to fungus	9/997	52/18670	0.00157452	0.0175761	0.0137602	S100A9/TGFB1/CHGA/BAK1/S100A8/HRG/COTL1/SYK/HAMP	9
BP	GO:0051438	regulation of ubiquitin-protein transferase activity	9/997	52/18670	0.00157452	0.0175761	0.0137602	TRIB3/FBXO5/PLK1/MAD2L1/UBE2C/CDC20/MAGEC2/UBE2S/LIMK1	9
BP	GO:1900024	regulation of substrate adhesion-dependent cell spreading	9/997	52/18670	0.00157452	0.0175761	0.0137602	FLNA/FBLN1/TACSTD2/POSTN/UNC13D/RCC2/OLFM4/MELTF/CARMIL1	9
BP	GO:0010876	lipid localization	37/997	415/18670	0.00162051	0.0180512	0.0141322	CYP4A11/PRKAA2/APOC3/SLC10A1/LCAT/SLCO1B3/NMB/IKBKE/APOA5/ITGAV/SELENOM/PLTP/OSBPL3/GRAMD1A/PLA2G2D/TSPO/MFSD2A/APOF/SLC51A/ABCC1/ANXA2P2/SLC27A2/CFHR4/CFTR/ABCA8/SPP1/GRAMD1B/CYP4F2/SLC27A5/LPA/ABCB4/SMIM22/FABP3/SYK/HILPDA/VLDLR/ANXA2	37
BP	GO:0050818	regulation of coagulation	12/997	84/18670	0.00162822	0.0180962	0.0141674	KLKB1/PLAUR/PLEK/SERPINC1/SERPINE2/ANXA2P2/FCER1G/PLAU/HRG/F12/SYK/ANXA2	12
BP	GO:0001906	cell killing	19/997	168/18670	0.0016314	0.0180962	0.0141674	CXCL6/PTPRC/HAVCR2/CHGA/LGALS9/DNASE1L3/ITGAM/TYROBP/UNC13D/LAG3/SLAMF7/HRG/IL18/CORO1A/VAV1/SYK/HAMP/ICAM1/CTSC	19
BP	GO:0051656	establishment of organelle localization	36/997	401/18670	0.00165193	0.0182855	0.0143157	FGR/MISP/PIK3CD/PLK1/CHGA/AP1M2/KIFC1/LGALS9/PSRC1/MAD2L1/CDCA8/ARHGEF2/TGFA/CDCA5/HMOX1/NDC80/CPLX2/BICDL1/RAC2/FCER1G/UNC13D/KIF23/CDT1/NUF2/CCNB1/HIF1A/DLGAP5/FOLR1/KIF2C/AREG/UCHL1/SYK/CENPA/ACTL8/CTSC/CENPF	36
BP	GO:0002507	tolerance induction	6/997	25/18670	0.00168464	0.0185697	0.0145381	TGFB1/HAVCR2/LGALS9/PDCD1/IDO1/FOXJ1	6
BP	GO:0060444	branching involved in mammary gland duct morphogenesis	6/997	25/18670	0.00168464	0.0185697	0.0145381	TGFB1/SRC/DDR1/ETV5/CSF1/AREG	6
BP	GO:0046637	regulation of alpha-beta T cell differentiation	10/997	63/18670	0.0017463	0.0192093	0.0150389	CD86/LGALS9/SASH3/NCKAP1L/RIPK2/IL18/JAK3/RUNX1/SYK/ZBTB16	10
BP	GO:1901991	negative regulation of mitotic cell cycle phase transition	25/997	248/18670	0.00175042	0.0192145	0.015043	ZNF385A/FBXO5/MUC1/RBL1/PLK1/SOX4/CDK1/SFN/SLFN11/MAD2L1/BUB1B/GPNMB/CDC6/CDC20/NDC80/GTSE1/BUB1/TTK/ORC1/CDT1/CCNB1/AURKB/CDKN2A/TRIP13/CENPF	25
BP	GO:0061138	morphogenesis of a branching epithelium	20/997	182/18670	0.00176947	0.0193834	0.0151751	TGFB1/SRC/SFRP2/TACSTD2/PLXNA1/SOX9/DDR1/HNF1B/HOXB7/MMP14/ETV5/CSF1/TNC/FGFR1/SULF1/LEF1/LAMA5/SPINT2/AREG/SPINT1	20
BP	GO:0050727	regulation of inflammatory response	34/997	374/18670	0.00178274	0.0194883	0.0152573	S100A9/GSTP1/FANCD2/KLKB1/TREM2/PLA2G7/TYRO3/TLR2/PTPRC/SPHK1/ADAM8/DNASE1L3/ABR/GBP5/HCK/BIRC3/DUOXA2/ABCC1/PYCARD/STK39/PBK/OSMR/ITGA2/S100A8/C2CD4A/FCER1G/SLAMF8/CCL5/MAPK13/F12/IDO1/IL18/MMP9/CTSC	34
BP	GO:0006163	purine nucleotide metabolic process	38/997	432/18670	0.00179536	0.0195857	0.0153336	SLC2A6/NUDT1/HKDC1/PRKAA2/TREM2/PPARGC1A/NUP210/RHOQ/TGFB1/GUCY2C/AASS/PTHLH/PKM/ALDOB/ADCY1/SULT1C2/ENO1/ENO2/PDP1/PFKP/GUCA2A/ELOVL7/SCD5/HK3/PDK4/IMPDH1/AADAT/PDE4A/ENO3/PDE7A/ACSS1/PPT1/HIF1A/HK2/GLYAT/ALDOA/FBP1/PFKFB3	38
BP	GO:1903532	positive regulation of secretion by cell	36/997	403/18670	0.00179907	0.0195858	0.0153336	FGR/ANG/KMO/TREM2/TGFB1/NMB/TLR2/SOX4/HAVCR2/SRC/ANKRD1/ATP13A2/ADAM8/LGALS9/ITGAM/TRIM16/RIPK2/FERMT1/ADAM9/ANO1/PYCARD/NCS1/POSTN/CFTR/FCER1G/UNC13D/SPP1/ITGB2/FGFR1/HIF1A/AACS/MMP12/GPLD1/SYK/PTAFR/VTCN1	36
BP	GO:0002526	acute inflammatory response	14/997	108/18670	0.00180841	0.0196203	0.0153606	GSTP1/KLKB1/SERPINC1/ADAM8/DNASE1L3/PTGES/OSMR/S100A8/C2CD4A/FCER1G/EPO/F12/HAMP/ICAM1	14
BP	GO:0072175	epithelial tube formation	16/997	132/18670	0.00180968	0.0196203	0.0153606	PTK7/FZD6/TGFB1/MTHFD1L/SOX4/CTHRC1/TEAD2/SFRP2/SOX9/HNF1B/TRIM71/HIF1A/FOLR1/SPINT2/FZD1/SPINT1	16
BP	GO:0032418	lysosome localization	11/997	74/18670	0.0018139	0.0196259	0.015365	FGR/PIK3CD/CHGA/LGALS9/HMOX1/CPLX2/RAC2/FCER1G/UNC13D/RAB34/SYK	11
BP	GO:0014020	primary neural tube formation	13/997	97/18670	0.0019199	0.0207302	0.0162296	PTK7/FZD6/TGFB1/MTHFD1L/CTHRC1/TEAD2/SFRP2/TRIM71/HIF1A/FOLR1/SPINT2/FZD1/SPINT1	13
BP	GO:0071356	cellular response to tumor necrosis factor	28/997	291/18670	0.00193057	0.0208028	0.0162864	GSTP1/PPARGC1A/PCK1/SPHK1/ANKRD1/CRHBP/ARHGEF2/TNFRSF11B/TNFRSF21/TNFRSF18/BIRC3/CLIP3/COL1A1/PYCARD/CD27/POSTN/GSDME/CCL5/CXCL8/YBX3/TNFSF13B/LTB/SYK/HAMP/CCL25/CCL20/ICAM1/TRAIP	28
BP	GO:1990778	protein localization to cell periphery	30/997	319/18670	0.00193531	0.0208115	0.0162932	TREM2/MISP/FLNA/ANLN/DAB2/SQSTM1/RHOQ/TGFB1/PLK1/ITGA3/PKP3/TESC/TSPAN15/CACNG4/ANXA13/AGR2/ANXA2P2/CLIP3/FYB1/GPC4/ATP1B3/MMP14/SNAP25/FCER1G/CLSTN1/STX3/LAMA5/LYPD1/RAB34/ANXA2	30
BP	GO:0006558	L-phenylalanine metabolic process	4/997	11/18670	0.00197138	0.0209014	0.0163636	HPD/TAT/IL4I1/ASRGL1	4
BP	GO:0006559	L-phenylalanine catabolic process	4/997	11/18670	0.00197138	0.0209014	0.0163636	HPD/TAT/IL4I1/ASRGL1	4
BP	GO:0030309	poly-N-acetyllactosamine metabolic process	4/997	11/18670	0.00197138	0.0209014	0.0163636	B3GNT9/B3GNT7/B3GNT3/B3GNT5	4
BP	GO:0045835	negative regulation of meiotic nuclear division	4/997	11/18670	0.00197138	0.0209014	0.0163636	FBXO5/LIF/TTK/TRIP13	4
BP	GO:0046348	amino sugar catabolic process	4/997	11/18670	0.00197138	0.0209014	0.0163636	GNPDA1/CHIT1/RENBP/NPL	4
BP	GO:1902221	erythrose 4-phosphate/phosphoenolpyruvate family amino acid metabolic process	4/997	11/18670	0.00197138	0.0209014	0.0163636	HPD/TAT/IL4I1/ASRGL1	4
BP	GO:1902222	erythrose 4-phosphate/phosphoenolpyruvate family amino acid catabolic process	4/997	11/18670	0.00197138	0.0209014	0.0163636	HPD/TAT/IL4I1/ASRGL1	4
BP	GO:0030101	natural killer cell activation	12/997	86/18670	0.00199886	0.0211157	0.0165314	PIK3CD/TYRO3/PTPRC/HAVCR2/TYROBP/UNC13D/SLAMF7/ELF4/ITGB2/IL18/CORO1A/PGLYRP2	12
BP	GO:0006520	cellular amino acid metabolic process	32/997	348/18670	0.00199959	0.0211157	0.0165314	PYCR1/SDS/HPD/KMO/AASS/FOLH1B/AGXT/SLC6A6/RIDA/ASNS/CTH/GPT2/PRODH/SLC7A8/AADAT/IYD/SLC7A7/ASPG/GPT/TAT/IL4I1/CPS1/GNMT/ASRGL1/IDO1/UROC1/GLS2/GLYAT/GLYATL1/NQO1/BHMT/SLC1A3	32
BP	GO:0051303	establishment of chromosome localization	11/997	75/18670	0.00202528	0.0213442	0.0167103	KIFC1/PSRC1/CDCA8/CDCA5/NDC80/CDT1/NUF2/CCNB1/DLGAP5/KIF2C/CENPF	11
BP	GO:0070230	positive regulation of lymphocyte apoptotic process	5/997	18/18670	0.00205506	0.0215292	0.0168551	ADAM8/LGALS9/PDCD1/CCL5/IDO1	5
BP	GO:0070233	negative regulation of T cell apoptotic process	5/997	18/18670	0.00205506	0.0215292	0.0168551	CD27/CCL5/HIF1A/IDO1/JAK3	5
BP	GO:0072311	glomerular epithelial cell differentiation	5/997	18/18670	0.00205506	0.0215292	0.0168551	JAG1/CD24/PROM1/IQGAP1/FOXJ1	5
BP	GO:1900047	negative regulation of hemostasis	9/997	54/18670	0.00206911	0.0216335	0.0169368	KLKB1/PLAUR/COMP/SERPINE2/ANXA2P2/PLAU/HRG/F12/ANXA2	9
BP	GO:1900120	regulation of receptor binding	6/997	26/18670	0.00209231	0.0218328	0.0170928	ANXA2P2/PHLDA2/LOX/LEF1/MMP9/ANXA2	6
BP	GO:0032735	positive regulation of interleukin-12 production	7/997	35/18670	0.00218863	0.022748	0.0178093	TLR2/LGALS9/RIPK2/IDO1/LTB/SYK/PLCB1	7
BP	GO:0051294	establishment of spindle orientation	7/997	35/18670	0.00218863	0.022748	0.0178093	MISP/PLK1/MAD2L1/ARHGEF2/NDC80/CENPA/ACTL8	7
BP	GO:0070192	chromosome organization involved in meiotic cell cycle	10/997	65/18670	0.00222199	0.0230041	0.0180098	NCAPD2/FANCD2/NCAPH/BUB1B/MAEL/RAD51/BUB1/CCNE1/P3H4/TRIP13	10
BP	GO:0072678	T cell migration	10/997	65/18670	0.00222199	0.0230041	0.0180098	PIK3CD/IL27RA/ADAM8/CXCL11/CXCR3/PYCARD/STK39/CCL5/CCL20/ICAM1	10
BP	GO:0006855	drug transmembrane transport	11/997	76/18670	0.00225623	0.0232674	0.0182159	SLC1A5/RGS2/SLC25A15/SLC22A1/ABCC1/SLC6A8/MFSD10/SLC7A1/SLC1A7/FOLR1/SLC1A3	11
BP	GO:0050000	chromosome localization	11/997	76/18670	0.00225623	0.0232674	0.0182159	KIFC1/PSRC1/CDCA8/CDCA5/NDC80/CDT1/NUF2/CCNB1/DLGAP5/KIF2C/CENPF	11
BP	GO:0070482	response to oxygen levels	35/997	394/18670	0.00226731	0.0233361	0.0182697	ANG/PPARGC1A/PCK1/TGFB1/MMP2/PKM/TLR2/SRC/ANKRD1/ADAM8/SOD3/CD24/ENO1/HMOX1/SLC9A1/CRYAB/CA9/COL1A1/MMP14/ITGA2/UCP2/POSTN/CYBB/PLAU/EPO/CCNB1/HIF1A/CHRNA4/SLC2A1/STC2/HK2/EGLN3/HILPDA/ICAM1/NDRG1	35
BP	GO:0043648	dicarboxylic acid metabolic process	13/997	99/18670	0.00231067	0.0237199	0.0185702	KMO/PCK1/MTHFD1L/ME1/GPT2/PRODH/AADAT/TAT/UROC1/GLS2/FOLR1/MTHFD2/SLC1A3	13
BP	GO:0006869	lipid transport	34/997	380/18670	0.00231359	0.0237199	0.0185702	CYP4A11/PRKAA2/APOC3/SLC10A1/LCAT/SLCO1B3/NMB/APOA5/ITGAV/SELENOM/PLTP/OSBPL3/GRAMD1A/PLA2G2D/TSPO/MFSD2A/APOF/SLC51A/ABCC1/ANXA2P2/SLC27A2/CFHR4/CFTR/ABCA8/SPP1/GRAMD1B/CYP4F2/SLC27A5/LPA/ABCB4/FABP3/SYK/VLDLR/ANXA2	34
BP	GO:1901988	negative regulation of cell cycle phase transition	26/997	267/18670	0.00232955	0.0238372	0.018662	ZNF385A/FBXO5/CHEK1/MUC1/RBL1/PLK1/SOX4/CDK1/SFN/SLFN11/MAD2L1/BUB1B/GPNMB/CDC6/CDC20/NDC80/GTSE1/BUB1/TTK/ORC1/CDT1/CCNB1/AURKB/CDKN2A/TRIP13/CENPF	26
BP	GO:0002062	chondrocyte differentiation	15/997	123/18670	0.00233473	0.023844	0.0186673	TGFB1/PTHLH/COMP/SFRP2/CHST11/SOX9/ANXA2P2/FGFR1/SULF1/MATN3/RFLNA/COCH/GPLD1/ZBTB16/ANXA2	15
BP	GO:0035987	endodermal cell differentiation	8/997	45/18670	0.00237718	0.0242307	0.0189701	MMP2/ITGAV/DKK1/HNF1B/MMP14/ITGB2/LAMB1/MMP9	8
BP	GO:0016049	cell growth	41/997	484/18670	0.00243253	0.0247471	0.0193744	S100A9/KRT17/TGFB1/PRSS2/NDN/SPHK1/SEMA6A/SFN/RNF157/DBN1/G6PD/SOCS2/PSRC1/SFRP2/MSX1/NRCAM/SERPINE2/ENO1/RGS2/PLXNA1/SOX9/SLC9A1/CRYAB/GNG4/DDR1/TRPV2/MMP14/POSTN/S100A8/CLSTN1/LIMK1/SPP1/HRG/LEF1/PPT1/CDKN2A/PLXNA3/IQGAP1/CRABP2/HAMP/FBP1	41
BP	GO:0031667	response to nutrient levels	42/997	499/18670	0.00244045	0.0247799	0.0194001	GSTP1/PRKAA2/PPARGC1A/PCK1/TGFB1/PKM/SERPINC1/GCGR/CIB2/SRC/ASNS/SLC39A4/G6PD/CTSV/SFRP2/TNFRSF11B/TSPO/SCTR/HMOX1/PDK4/STK26/COL1A1/ITGA2/POSTN/CYBB/CCL28/TNC/CPS1/SPP1/EPO/PCSK1N/SLC2A1/FOLR1/STC2/G6PC/AACS/MMP7/HAMP/NQO1/ICAM1/PCK2/KRT20	42
BP	GO:0050714	positive regulation of protein secretion	26/997	268/18670	0.00245274	0.0248569	0.0194603	FGR/ANG/TREM2/TGFB1/TLR2/SOX4/HAVCR2/SRC/ANKRD1/ATP13A2/ADAM8/LGALS9/TRIM16/RIPK2/FERMT1/ADAM9/ANO1/PYCARD/POSTN/CFTR/HIF1A/AACS/MMP12/GPLD1/SYK/VTCN1	26
BP	GO:0019751	polyol metabolic process	15/997	124/18670	0.00252826	0.0255342	0.0199906	PCK1/PLEK/ISYNA1/SPHK1/CYP3A4/MYOF/SGPP2/AKR1B1/MTMR2/PLCB1/GPD2/PLCD3/PTAFR/PCK2/MOGAT2	15
BP	GO:0022600	digestive system process	13/997	100/18670	0.00252924	0.0255342	0.0199906	TFF2/VSIG1/APOA5/GCNT3/SOX9/SLC2A5/STK39/MUC6/KCNQ1/TFF1/HAMP/INAVA/MOGAT2	13
BP	GO:0006706	steroid catabolic process	6/997	27/18670	0.00257022	0.0257999	0.0201986	CYP1A2/CYP39A1/CYP3A4/AKR1D1/SPP1/HSD17B6	6
BP	GO:0072376	protein activation cascade	6/997	27/18670	0.00257022	0.0257999	0.0201986	KLKB1/FBLN1/SERPINC1/F9/F12/F13A1	6
BP	GO:0072378	blood coagulation, fibrin clot formation	6/997	27/18670	0.00257022	0.0257999	0.0201986	KLKB1/FBLN1/SERPINC1/F9/F12/F13A1	6
BP	GO:0006631	fatty acid metabolic process	34/997	383/18670	0.00262661	0.0263159	0.0206026	CYP1A2/GSTP1/CYP4A11/PRKAA2/TRIB3/PPARGC1A/PCK1/APOC3/CYP2C9/APOA5/FABP5/ALOX5/INSIG1/CYP2A7/ALOX5AP/CYP3A4/PDP1/PTGES/CYP2B6/ELOVL7/SCD5/CYP2C8/CYP2A6/PDK4/SLC27A2/CYP2S1/ACSS1/CYP2A13/CYP4F2/HAO2/SLC27A5/AACS/FABP3/PCK2	34
BP	GO:0098754	detoxification	16/997	137/18670	0.00265519	0.0265259	0.020767	S100A9/GSTP1/AKR1B10/SRXN1/TXNRD1/ADH4/ALOX5AP/SOD3/DUOX2/GPX8/IYD/MT1X/MT1E/GSTM1/NQO1/MT2A	16
BP	GO:0002544	chronic inflammatory response	5/997	19/18670	0.00266766	0.0265259	0.020767	PTGES/S100A8/UNC13D/CCL5/IDO1	5
BP	GO:0046641	positive regulation of alpha-beta T cell proliferation	5/997	19/18670	0.00266766	0.0265259	0.020767	PTPRC/LGALS9/RIPK2/IL18/SYK	5
BP	GO:0071800	podosome assembly	5/997	19/18670	0.00266766	0.0265259	0.020767	FSCN1/SRC/ARHGEF2/HCK/ASAP1	5
BP	GO:0090183	regulation of kidney development	9/997	56/18670	0.00268021	0.0266005	0.0208254	TGFB1/LIF/CD24/TACSTD2/SOX9/HNF1B/HOXB7/PROM1/MMP9	9
BP	GO:0044843	cell cycle G1/S phase transition	28/997	298/18670	0.00272211	0.0269466	0.0210964	MCM6/ZNF385A/FBXO5/MUC1/RBL1/SOX4/CDK1/SFN/SLFN11/IQGAP3/GPNMB/CDC6/CDC25A/CDKN3/GTSE1/CCND2/RRM2/CCNE1/CDC45/ORC1/CDT1/TRIM71/CCNB1/MCM2/CDC7/CDKN2A/MCM4/PLCB1	28
BP	GO:0006805	xenobiotic metabolic process	15/997	125/18670	0.00273486	0.0269466	0.0210964	CYP1A2/GSTP1/CES3/CYP3A5/CYP2C9/CYP2A7/CYP3A4/CYP2B6/CYP2C8/CYP2A6/CYP2S1/CYP2A13/GSTM1/GLYAT/NQO1	15
BP	GO:0045471	response to ethanol	15/997	125/18670	0.00273486	0.0269466	0.0210964	GSTP1/SPI1/CDK1/G6PD/CRHBP/RGS2/BAK1/CD27/CYBB/S100A8/TNC/AACS/HAMP/NQO1/ICAM1	15
BP	GO:0050777	negative regulation of immune response	17/997	150/18670	0.00273549	0.0269466	0.0210964	VSIG4/TGFB1/IL27RA/TYRO3/PTPRC/HAVCR2/LGALS9/ABR/PDCD1/HMOX1/COL3A1/SLAMF8/SAMSN1/JAK3/MMP12/FOXJ1/PGLYRP2	17
BP	GO:0002673	regulation of acute inflammatory response	8/997	46/18670	0.00274544	0.0269942	0.0211337	GSTP1/KLKB1/ADAM8/DNASE1L3/OSMR/C2CD4A/FCER1G/F12	8
BP	GO:0097006	regulation of plasma lipoprotein particle levels	13/997	101/18670	0.00276446	0.0271308	0.0212405	APOC3/LCAT/CES3/PLA2G7/APOA5/PLTP/NCEH1/HMOX1/ANXA2P2/LPA/GPLD1/VLDLR/ANXA2	13
BP	GO:0007077	mitotic nuclear envelope disassembly	4/997	12/18670	0.00283286	0.0274954	0.021526	PLK1/CDK1/CCNB2/CCNB1	4
BP	GO:0038110	interleukin-2-mediated signaling pathway	4/997	12/18670	0.00283286	0.0274954	0.021526	IL2RB/IL2RG/JAK3/SYK	4
BP	GO:0045579	positive regulation of B cell differentiation	4/997	12/18670	0.00283286	0.0274954	0.021526	NCKAP1L/MMP14/CD27/SYK	4
BP	GO:0070486	leukocyte aggregation	4/997	12/18670	0.00283286	0.0274954	0.021526	S100A9/CD44/RAC2/S100A8	4
BP	GO:1904668	positive regulation of ubiquitin protein ligase activity	4/997	12/18670	0.00283286	0.0274954	0.021526	PLK1/UBE2C/CDC20/UBE2S	4
BP	GO:2001053	regulation of mesenchymal cell apoptotic process	4/997	12/18670	0.00283286	0.0274954	0.021526	MSX1/SOX9/HNF1B/HIF1A	4
BP	GO:0001843	neural tube closure	12/997	90/18670	0.00294777	0.0285059	0.0223171	PTK7/FZD6/TGFB1/MTHFD1L/CTHRC1/TEAD2/SFRP2/TRIM71/FOLR1/SPINT2/FZD1/SPINT1	12
BP	GO:0045185	maintenance of protein location	12/997	90/18670	0.00294777	0.0285059	0.0223171	FLNA/TONSL/INSIG1/DBN1/TSPO/NBL1/PDIA2/TMSB10/MDFI/HK2/ARL2/NFKBIE	12
BP	GO:0017157	regulation of exocytosis	22/997	217/18670	0.00298731	0.0288355	0.0225751	FGR/APBA1/ADCY1/ATP13A2/LGALS9/ITGAM/ABR/SYT8/SYT13/PFN2/HMOX1/NCS1/CPLX2/RAC2/CFTR/FCER1G/UNC13D/ITGB2/CHRNA4/SYK/MICAL1/PTAFR	22
BP	GO:0043029	T cell homeostasis	7/997	37/18670	0.00305399	0.0293183	0.0229531	TGFB1/SIT1/LGALS9/NCKAP1L/CCNB2/JAK3/CORO1A	7
BP	GO:0060323	head morphogenesis	7/997	37/18670	0.00305399	0.0293183	0.0229531	TGFB1/MMP2/DKK1/MSX1/COL1A1/LEF1/ASPH	7
BP	GO:0071276	cellular response to cadmium ion	7/997	37/18670	0.00305399	0.0293183	0.0229531	CYP1A2/HMOX1/CYBB/MT1X/MT1E/MMP9/MT2A	7
BP	GO:0001558	regulation of cell growth	36/997	416/18670	0.00306215	0.0293433	0.0229727	S100A9/KRT17/TGFB1/PRSS2/SPHK1/SEMA6A/SFN/RNF157/DBN1/G6PD/SOCS2/PSRC1/SFRP2/MSX1/NRCAM/SERPINE2/ENO1/RGS2/SLC9A1/CRYAB/GNG4/DDR1/TRPV2/MMP14/S100A8/CLSTN1/LIMK1/SPP1/HRG/LEF1/PPT1/CDKN2A/PLXNA3/CRABP2/HAMP/FBP1	36
BP	GO:0034368	protein-lipid complex remodeling	6/997	28/18670	0.00312556	0.0297351	0.0232794	APOC3/LCAT/PLA2G7/APOA5/PLTP/LPA	6
BP	GO:0034369	plasma lipoprotein particle remodeling	6/997	28/18670	0.00312556	0.0297351	0.0232794	APOC3/LCAT/PLA2G7/APOA5/PLTP/LPA	6
BP	GO:0051984	positive regulation of chromosome segregation	6/997	28/18670	0.00312556	0.0297351	0.0232794	CDC6/DDX11/CDT1/RCC2/CCNB1/DLGAP5	6
BP	GO:0095500	acetylcholine receptor signaling pathway	6/997	28/18670	0.00312556	0.0297351	0.0232794	RGS10/AGRN/CHRNA4/LYPD1/GNA15/PLCB1	6
BP	GO:0061448	connective tissue development	26/997	273/18670	0.00315521	0.0298167	0.0233433	PPARGC1A/TGFB1/PTHLH/COMP/SELENOM/SFRP2/MSX1/CHST11/SOX9/CD44/ANXA2P2/COL1A1/CSF1/FGFR1/SULF1/MATN3/LOX/HIF1A/RFLNA/AACS/CTSK/COCH/GPLD1/ZBTB16/ANXA2/PITX1	26
BP	GO:0043370	regulation of CD4-positive, alpha-beta T cell differentiation	8/997	47/18670	0.00315673	0.0298167	0.0233433	CD86/LGALS9/SASH3/NCKAP1L/RIPK2/IL18/JAK3/RUNX1	8
BP	GO:1903580	positive regulation of ATP metabolic process	8/997	47/18670	0.00315673	0.0298167	0.0233433	PRKAA2/TREM2/PPARGC1A/CDK1/ENO1/CCNB1/HIF1A/PFKFB3	8
BP	GO:2000107	negative regulation of leukocyte apoptotic process	8/997	47/18670	0.00315673	0.0298167	0.0233433	SLC39A10/CD27/FCER1G/CCL5/HIF1A/IDO1/JAK3/AURKB	8
BP	GO:0060606	tube closure	12/997	91/18670	0.00323457	0.0304974	0.0238763	PTK7/FZD6/TGFB1/MTHFD1L/CTHRC1/TEAD2/SFRP2/TRIM71/FOLR1/SPINT2/FZD1/SPINT1	12
BP	GO:0015893	drug transport	21/997	205/18670	0.00324687	0.0305588	0.0239243	SLC36A1/SLC52A2/SNCG/SYT8/SLC1A5/SYT13/RGS2/SLC25A15/SLC22A1/ABCC1/SLC6A8/TCN2/MFSD10/SLC6A9/SLC7A1/SLC25A24/CHRNA4/SLC1A7/FOLR1/NFKBIE/SLC1A3	21
BP	GO:0002793	positive regulation of peptide secretion	27/997	288/18670	0.00330793	0.0310781	0.0243308	FGR/ANG/TREM2/TGFB1/TLR2/SOX4/HAVCR2/SRC/ANKRD1/ATP13A2/ADAM8/LGALS9/TRIM16/RIPK2/FERMT1/ADAM9/ANO1/PYCARD/POSTN/S100A8/CFTR/HIF1A/AACS/MMP12/GPLD1/SYK/VTCN1	27
BP	GO:0006071	glycerol metabolic process	5/997	20/18670	0.00340236	0.0317909	0.0248889	PCK1/MYOF/GPD2/PCK2/MOGAT2	5
BP	GO:0060602	branch elongation of an epithelium	5/997	20/18670	0.00340236	0.0317909	0.0248889	TGFB1/SOX9/HNF1B/TNC/AREG	5
BP	GO:1905523	positive regulation of macrophage migration	5/997	20/18670	0.00340236	0.0317909	0.0248889	TREM2/MMP14/CSF1/CCL5/C3AR1	5
BP	GO:0097305	response to alcohol	23/997	233/18670	0.0034088	0.0317909	0.0248889	GSTP1/PRKAA2/TGFB1/SPI1/ADCY1/CDK1/G6PD/CRHBP/GRAMD1A/RGS2/BAK1/RAD51/CD27/CYBB/S100A8/CFTR/TNC/GRAMD1B/AACS/GPLD1/HAMP/NQO1/ICAM1	23
BP	GO:0017001	antibiotic catabolic process	9/997	58/18670	0.00342595	0.0317909	0.0248889	GNPDA1/PCK1/AKR1B10/ALDH3B1/ADH4/RENBP/DUOX2/NPL/PCK2	9
BP	GO:0032722	positive regulation of chemokine production	9/997	58/18670	0.00342595	0.0317909	0.0248889	TLR2/HAVCR2/LGALS9/RIPK2/HMOX1/PYCARD/POSTN/HIF1A/SYK	9
BP	GO:0061900	glial cell activation	9/997	58/18670	0.00342595	0.0317909	0.0248889	TREM2/TLR2/PTPRC/SPHK1/BACE2/ITGAM/TYROBP/ITGB2/CTSC	9
BP	GO:1905330	regulation of morphogenesis of an epithelium	19/997	180/18670	0.00357767	0.0331405	0.0259455	DAB2/PTK7/FZD6/TGFB1/CTHRC1/FZD7/DKK1/LIF/SFRP2/TACSTD2/SOX9/HNF1B/HOXB7/GPC4/ETV5/FGFR1/SULF1/FZD1/ITGAX	19
BP	GO:0001774	microglial cell activation	8/997	48/18670	0.00361433	0.0333048	0.0260742	TREM2/TLR2/PTPRC/SPHK1/ITGAM/TYROBP/ITGB2/CTSC	8
BP	GO:0002269	leukocyte activation involved in inflammatory response	8/997	48/18670	0.00361433	0.0333048	0.0260742	TREM2/TLR2/PTPRC/SPHK1/ITGAM/TYROBP/ITGB2/CTSC	8
BP	GO:0051653	spindle localization	8/997	48/18670	0.00361433	0.0333048	0.0260742	MISP/PLK1/MAD2L1/ARHGEF2/NDC80/CENPA/ASPM/ACTL8	8
BP	GO:0031145	anaphase-promoting complex-dependent catabolic process	11/997	81/18670	0.00375202	0.0344533	0.0269733	PTTG1/FBXO5/PLK1/CDK1/MAD2L1/UBE2C/BUB1B/CDC20/UBE2S/CCNB1/AURKB	11
BP	GO:0034109	homotypic cell-cell adhesion	11/997	81/18670	0.00375202	0.0344533	0.0269733	FLNA/PLEK/COMP/TYRO3/ZNF703/CLIC1/DSG2/SERPINE2/FERMT3/CCL5/SYK	11
BP	GO:0010669	epithelial structure maintenance	6/997	29/18670	0.00376569	0.034459	0.0269778	TFF2/VSIG1/SOX9/MUC6/TFF1/INAVA	6
BP	GO:0034367	protein-containing complex remodeling	6/997	29/18670	0.00376569	0.034459	0.0269778	APOC3/LCAT/PLA2G7/APOA5/PLTP/LPA	6
BP	GO:0002833	positive regulation of response to biotic stimulus	24/997	249/18670	0.00382558	0.0349465	0.0273594	CD209/LY96/MUC1/IKBKE/HAVCR2/SRC/ADAM8/MUC5B/GBP5/RIPK2/HCK/PYCARD/MNDA/MUC6/FCER1G/LAG3/HRG/CCL5/HPX/PGC/VAV1/MMP12/COCH/SYK	24
BP	GO:0051302	regulation of cell division	18/997	168/18670	0.0038439	0.0350532	0.027443	PROK1/RBL1/TGFB1/PLK1/KIF18B/CDC25B/SFN/SFRP2/TGFA/CDC6/KIF20A/RACGAP1/KIF23/AURKB/EVI2B/PRC1/ASPM/ECT2	18
BP	GO:0061515	myeloid cell development	10/997	70/18670	0.00387491	0.0352033	0.0275605	ZNF385A/TLR2/SRC/G6PD/NCKAP1L/ANXA2P2/TYROBP/EPO/EVI2B/ANXA2	10
BP	GO:0033273	response to vitamin	12/997	93/18670	0.00387582	0.0352033	0.0275605	GSTP1/TGFB1/TSPO/COL1A1/ITGA2/POSTN/TNC/SPP1/EPO/FOLR1/STC2/HAMP	12
BP	GO:0002281	macrophage activation involved in immune response	4/997	13/18670	0.00392037	0.0352033	0.0275605	TREM2/HAVCR2/TYROBP/SYK	4
BP	GO:0032530	regulation of microvillus organization	4/997	13/18670	0.00392037	0.0352033	0.0275605	USH1C/RAP1GAP/FSCN1/KLF5	4
BP	GO:0035723	interleukin-15-mediated signaling pathway	4/997	13/18670	0.00392037	0.0352033	0.0275605	IL2RB/IL2RG/JAK3/PLCB1	4
BP	GO:0051315	attachment of mitotic spindle microtubules to kinetochore	4/997	13/18670	0.00392037	0.0352033	0.0275605	NDC80/CDT1/NUF2/KIF2C	4
BP	GO:0071350	cellular response to interleukin-15	4/997	13/18670	0.00392037	0.0352033	0.0275605	IL2RB/IL2RG/JAK3/PLCB1	4
BP	GO:0071352	cellular response to interleukin-2	4/997	13/18670	0.00392037	0.0352033	0.0275605	IL2RB/IL2RG/JAK3/SYK	4
BP	GO:0097152	mesenchymal cell apoptotic process	4/997	13/18670	0.00392037	0.0352033	0.0275605	MSX1/SOX9/HNF1B/HIF1A	4
BP	GO:0051216	cartilage development	21/997	209/18670	0.00407301	0.0364954	0.0285721	TGFB1/PTHLH/COMP/SFRP2/MSX1/CHST11/SOX9/CD44/ANXA2P2/COL1A1/FGFR1/SULF1/MATN3/HIF1A/RFLNA/CTSK/COCH/GPLD1/ZBTB16/ANXA2/PITX1	21
BP	GO:0030879	mammary gland development	16/997	143/18670	0.00407809	0.0364954	0.0285721	TGFB1/SERPINC1/ZNF703/SRC/IQGAP3/SOCS2/MSX1/SOX9/DDR1/ITGA2/ETV5/CSF1/LEF1/HIF1A/HK2/AREG	16
BP	GO:0010959	regulation of metal ion transport	34/997	394/18670	0.00410479	0.0366722	0.0287105	CXCL9/TREM2/FLNA/S100A1/CRACR2B/FXYD1/TGFB1/RRAD/TESC/CXCL11/WNK2/G6PD/FXYD3/SERPINE2/TSPO/BAK1/SLC9A1/ANXA2P2/HOMER3/STK39/TRPV2/ATP1B3/KCNQ1/CCL5/EPO/GPD1L/CCR1/STC2/CORO1A/FXYD2/HAMP/KEL/ICAM1/ANXA2	34
BP	GO:0002686	negative regulation of leukocyte migration	8/997	49/18670	0.00412161	0.0367603	0.0287795	IL27RA/ABR/NBL1/HMOX1/CCL28/SLAMF8/CCL25/PLCB1	8
BP	GO:0034329	cell junction assembly	35/997	409/18670	0.00414207	0.0368805	0.0288736	SRPX2/FLNA/FLNC/AGRN/LRFN4/PKP3/DNER/LAMC2/TLR2/FSCN1/ZNF703/LIMCH1/SRC/AMIGO2/DKK1/NRCAM/SLC9A1/COL16A1/GPC4/MMP14/ITGA2/ITGB4/CLSTN1/CTNND2/HRG/RCC2/POF1B/LAMA5/RUNX1/FBLIM1/IQGAP1/ARL2/SH3BP1/FZD1/ECT2	35
BP	GO:0032506	cytokinetic process	7/997	39/18670	0.00415904	0.0369071	0.0288944	ANLN/KIF20A/RACGAP1/KIF23/AURKB/CEP55/ECT2	7
BP	GO:0051180	vitamin transport	7/997	39/18670	0.00415904	0.0369071	0.0288944	SLC2A6/SLC52A2/AFM/ABCC1/TCN2/SLC2A1/FOLR1	7
BP	GO:0001763	morphogenesis of a branching structure	20/997	196/18670	0.00419229	0.0371398	0.0290765	TGFB1/SRC/SFRP2/TACSTD2/PLXNA1/SOX9/DDR1/HNF1B/HOXB7/MMP14/ETV5/CSF1/TNC/FGFR1/SULF1/LEF1/LAMA5/SPINT2/AREG/SPINT1	20
BP	GO:0017000	antibiotic biosynthetic process	5/997	21/18670	0.00427187	0.0375925	0.029431	CYP1A2/DUOXA2/DUOX2/CYBB/ACSS1	5
BP	GO:0042402	cellular biogenic amine catabolic process	5/997	21/18670	0.00427187	0.0375925	0.029431	KMO/AADAT/SMOX/IDO1/BHMT	5
BP	GO:0072010	glomerular epithelium development	5/997	21/18670	0.00427187	0.0375925	0.029431	JAG1/CD24/PROM1/IQGAP1/FOXJ1	5
BP	GO:1902307	positive regulation of sodium ion transmembrane transport	5/997	21/18670	0.00427187	0.0375925	0.029431	FXYD1/TESC/WNK2/SLC9A1/ATP1B3	5
BP	GO:0044786	cell cycle DNA replication	10/997	71/18670	0.00429949	0.0377726	0.0295719	MCM6/FBXO5/GINS1/RAD51/CDC45/CDT1/FGFR1/MCM2/CDC7/MCM4	10
BP	GO:0033260	nuclear DNA replication	9/997	60/18670	0.00432564	0.0379392	0.0297024	MCM6/GINS1/RAD51/CDC45/CDT1/FGFR1/MCM2/CDC7/MCM4	9
BP	GO:0006022	aminoglycan metabolic process	18/997	170/18670	0.00435672	0.0381484	0.0298662	CHST3/ITIH5/TGFB1/CHIT1/AGRN/CHST1/B3GNT9/B3GNT7/CHST11/SLC9A1/HMMR/VCAN/CD44/GPC4/CHST2/B3GNT3/PGLYRP2/B3GNT5	18
BP	GO:0044839	cell cycle G2/M phase transition	25/997	266/18670	0.00444354	0.0388442	0.0304109	USH1C/MELK/FBXO5/CHEK1/PLK1/CDK1/CDC25B/CDC6/CDC25A/HMMR/TUBB4A/GTSE1/CCNB2/ORC1/NEK2/RCC2/CCNB1/PKMYT1/CDC7/AURKB/FOXM1/SMARCD3/TPX2/PLCB1/CENPF	25
BP	GO:0032743	positive regulation of interleukin-2 production	6/997	30/18670	0.00449807	0.0390622	0.0305816	CD86/PTPRC/SASH3/RIPK2/RUNX1/VTCN1	6
BP	GO:0043372	positive regulation of CD4-positive, alpha-beta T cell differentiation	6/997	30/18670	0.00449807	0.0390622	0.0305816	CD86/LGALS9/SASH3/NCKAP1L/RIPK2/IL18	6
BP	GO:1905144	response to acetylcholine	6/997	30/18670	0.00449807	0.0390622	0.0305816	RGS10/AGRN/CHRNA4/LYPD1/GNA15/PLCB1	6
BP	GO:1905145	cellular response to acetylcholine	6/997	30/18670	0.00449807	0.0390622	0.0305816	RGS10/AGRN/CHRNA4/LYPD1/GNA15/PLCB1	6
BP	GO:0071277	cellular response to calcium ion	11/997	83/18670	0.00453644	0.0393307	0.0307918	PRKAA2/CPNE7/ADCY1/ALOX5AP/CRHBP/SYT8/SYT13/SLC25A24/IQGAP1/GPLD1/ECT2	11
BP	GO:0051056	regulation of small GTPase mediated signal transduction	30/997	338/18670	0.00454459	0.0393367	0.0307965	RAP1GAP/TRIP10/SQSTM1/APOC3/RHOQ/STMN1/ARHGAP11A/EPS8L3/ITGA3/RHOV/SH2B2/SRC/DEPDC1B/ABR/ARHGEF2/TIMP2/RAC2/COL3A1/RACGAP1/CSF1/EPO/ARHGAP9/FOXM1/ADGRG1/VAV1/GMIP/SH3BP1/CYTH4/ECT2/FBP1	30
BP	GO:0030330	DNA damage response, signal transduction by p53 class mediator	13/997	107/18670	0.004579	0.0395697	0.0309789	ZNF385A/MUC1/SPRED1/SOX4/CDK1/SFN/ANKRD1/MSX1/CD44/GTSE1/CCNB1/FOXM1/NDRG1	13
BP	GO:0042100	B cell proliferation	12/997	95/18670	0.00461546	0.0397547	0.0311238	MZB1/PTPRC/SASH3/SLC39A10/NCKAP1L/TNFRSF21/TYROBP/CD79A/MNDA/LEF1/TNFSF13B/CLCF1	12
BP	GO:1903076	regulation of protein localization to plasma membrane	12/997	95/18670	0.00461546	0.0397547	0.0311238	TREM2/DAB2/SQSTM1/RHOQ/TGFB1/ITGA3/ANXA13/AGR2/CLIP3/MMP14/STX3/LYPD1	12
BP	GO:2000116	regulation of cysteine-type endopeptidase activity	23/997	239/18670	0.00466026	0.0400752	0.0313747	S100A9/PLAUR/MAGEA3/SFN/SRC/LGALS9/SFRP2/RIPK2/BAK1/CRYAB/BIRC3/CD44/PYCARD/CD27/S100A8/LEF1/EGLN3/SYK/ASPH/MICAL1/MMP9/BIRC5/PRR7	23
BP	GO:0001706	endoderm formation	8/997	50/18670	0.004682	0.0401967	0.0314698	MMP2/ITGAV/DKK1/HNF1B/MMP14/ITGB2/LAMB1/MMP9	8
BP	GO:0061180	mammary gland epithelium development	10/997	72/18670	0.0047599	0.0407992	0.0319415	TGFB1/ZNF703/SRC/IQGAP3/MSX1/DDR1/ETV5/CSF1/HIF1A/AREG	10
BP	GO:0072089	stem cell proliferation	14/997	120/18670	0.00480891	0.0410589	0.0321448	FBLN1/TGFB1/PTPRC/SFRP2/ARHGEF2/FERMT1/RACGAP1/TRIM71/FGFR1/LEF1/HIF1A/RUNX1/SMARCD3/ASPM	14
BP	GO:0050832	defense response to fungus	7/997	40/18670	0.00481353	0.0410589	0.0321448	S100A9/TGFB1/CHGA/S100A8/HRG/COTL1/HAMP	7
BP	GO:0071470	cellular response to osmotic stress	7/997	40/18670	0.00481353	0.0410589	0.0321448	ARHGEF2/TSPO/STK39/AKR1B1/EPO/SLC2A1/YBX3	7
BP	GO:0016266	O-glycan processing	9/997	61/18670	0.00483952	0.041214	0.0322662	MUC1/CHST4/GCNT3/MUC5B/B3GNT7/MUC6/ST6GALNAC4/B3GNT3/B3GNT5	9
BP	GO:0042770	signal transduction in response to DNA damage	15/997	133/18670	0.00494158	0.0419478	0.0328407	ZNF385A/CHEK1/MUC1/SPRED1/PLK1/SOX4/CDK1/SFN/ANKRD1/MSX1/CD44/GTSE1/CCNB1/FOXM1/NDRG1	15
BP	GO:0055076	transition metal ion homeostasis	15/997	133/18670	0.00494158	0.0419478	0.0328407	S100A9/STEAP1/ATP13A2/STEAP2/SLC39A4/SLC39A10/HMOX1/S100A8/MT1X/HIF1A/MT1E/HPX/MELTF/HAMP/MT2A	15
BP	GO:0043254	regulation of protein-containing complex assembly	36/997	429/18670	0.00501996	0.0425225	0.0332906	STMN1/LCAT/TGFB1/PLEK/JCHAIN/MMP1/FSCN1/SRC/DBN1/DKK1/PSRC1/NCK2/GBP5/ARHGEF2/NCKAP1L/PFN2/CRYAB/CAPG/HCK/TUBB4A/CLIP3/PYCARD/BAIAP2L2/CDT1/ASAP1/PMEPA1/HRG/TMSB10/COTL1/CORO1A/FBLIM1/ARL2/HJURP/CARMIL1/SYK/ICAM1	36
BP	GO:0048010	vascular endothelial growth factor receptor signaling pathway	12/997	96/18670	0.00502539	0.0425225	0.0332906	ITGAV/SRC/NCK2/NCKAP1L/NCF2/MYOF/CYBB/SULF1/HIF1A/NCF4/SH2D2A/VAV1	12
BP	GO:0010248	establishment or maintenance of transmembrane electrochemical gradient	4/997	14/18670	0.00525889	0.0439227	0.0343869	BAK1/SLC22A1/ATP1B3/FXYD2	4
BP	GO:0036376	sodium ion export across plasma membrane	4/997	14/18670	0.00525889	0.0439227	0.0343869	FXYD1/SLC9A1/ATP1B3/FXYD2	4
BP	GO:0070669	response to interleukin-2	4/997	14/18670	0.00525889	0.0439227	0.0343869	IL2RB/IL2RG/JAK3/SYK	4
BP	GO:0070672	response to interleukin-15	4/997	14/18670	0.00525889	0.0439227	0.0343869	IL2RB/IL2RG/JAK3/PLCB1	4
BP	GO:0090231	regulation of spindle checkpoint	4/997	14/18670	0.00525889	0.0439227	0.0343869	MAD2L1/NDC80/CDT1/CCNB1	4
BP	GO:0090266	regulation of mitotic cell cycle spindle assembly checkpoint	4/997	14/18670	0.00525889	0.0439227	0.0343869	MAD2L1/NDC80/CDT1/CCNB1	4
BP	GO:0097202	activation of cysteine-type endopeptidase activity	4/997	14/18670	0.00525889	0.0439227	0.0343869	RIPK2/BAK1/PYCARD/ASPH	4
BP	GO:1903504	regulation of mitotic spindle checkpoint	4/997	14/18670	0.00525889	0.0439227	0.0343869	MAD2L1/NDC80/CDT1/CCNB1	4
BP	GO:0090189	regulation of branching involved in ureteric bud morphogenesis	5/997	22/18670	0.00528885	0.0439227	0.0343869	TGFB1/TACSTD2/SOX9/HNF1B/HOXB7	5
BP	GO:0006766	vitamin metabolic process	15/997	134/18670	0.00529777	0.0439227	0.0343869	KMO/MTHFD1L/PLTP/SLC52A2/CYP3A4/ABCC1/TCN2/VNN2/FGFR1/CYP4F2/PRSS3/SLC2A1/FOLR1/RBP2/MTHFD2	15
BP	GO:0001954	positive regulation of cell-matrix adhesion	8/997	51/18670	0.00529901	0.0439227	0.0343869	CEACAM6/FERMT1/COL16A1/CCL28/CSF1/HRG/IQGAP1/CCL25	8
BP	GO:0007566	embryo implantation	8/997	51/18670	0.00529901	0.0439227	0.0343869	FBLN1/MMP2/LIF/DDR1/SPP1/EPO/STC2/MMP9	8
BP	GO:0009066	aspartate family amino acid metabolic process	8/997	51/18670	0.00529901	0.0439227	0.0343869	SDS/AASS/RIDA/ASNS/AADAT/GNMT/ASRGL1/BHMT	8
BP	GO:0002675	positive regulation of acute inflammatory response	6/997	31/18670	0.00533019	0.0440429	0.034481	KLKB1/ADAM8/OSMR/C2CD4A/FCER1G/F12	6
BP	GO:0045737	positive regulation of cyclin-dependent protein serine/threonine kinase activity	6/997	31/18670	0.00533019	0.0440429	0.034481	SRC/PSRC1/CDC6/CCND2/CCNB1/CKS2	6
BP	GO:0045927	positive regulation of growth	25/997	270/18670	0.00537157	0.0443154	0.0346943	S100A9/KRT17/AGRN/PRSS2/CDK1/SPHK1/SFN/RNF157/DBN1/SASH3/SFRP2/AGR2/SLC9A1/TRPV2/MMP14/S100A8/CSF1/LIMK1/FGFR1/CCNB1/LEF1/YBX3/CRABP2/HAMP/PLCB1	25
BP	GO:0045453	bone resorption	9/997	62/18670	0.00539957	0.0444077	0.0347666	SRC/ADAM8/TNFRSF11B/PDK4/RAC2/SPP1/NCDN/CTSK/SYK	9
BP	GO:1902305	regulation of sodium ion transmembrane transport	9/997	62/18670	0.00539957	0.0444077	0.0347666	FXYD1/TESC/WNK2/FXYD3/SLC9A1/STK39/ATP1B3/GPD1L/FXYD2	9
BP	GO:0002028	regulation of sodium ion transport	11/997	85/18670	0.00544572	0.0446481	0.0349548	FXYD1/TGFB1/TESC/WNK2/FXYD3/SERPINE2/SLC9A1/STK39/ATP1B3/GPD1L/FXYD2	11
BP	GO:0034308	primary alcohol metabolic process	11/997	85/18670	0.00544572	0.0446481	0.0349548	CYP1A2/AKR1B10/ALDH3B1/ADH4/CYP3A4/AKR1B15/TTR/AKR1B1/ACSS1/GPD2/RDH16	11
BP	GO:0007044	cell-substrate junction assembly	12/997	97/18670	0.00546381	0.0446578	0.0349623	LAMC2/LIMCH1/SRC/SLC9A1/COL16A1/MMP14/ITGA2/ITGB4/HRG/RCC2/LAMA5/IQGAP1	12
BP	GO:0150115	cell-substrate junction organization	12/997	97/18670	0.00546381	0.0446578	0.0349623	LAMC2/LIMCH1/SRC/SLC9A1/COL16A1/MMP14/ITGA2/ITGB4/HRG/RCC2/LAMA5/IQGAP1	12
BP	GO:0043281	regulation of cysteine-type endopeptidase activity involved in apoptotic process	21/997	215/18670	0.00563461	0.0459826	0.0359995	S100A9/PLAUR/MAGEA3/SFN/SRC/LGALS9/SFRP2/BAK1/CRYAB/BIRC3/CD44/PYCARD/CD27/S100A8/LEF1/EGLN3/SYK/MICAL1/MMP9/BIRC5/PRR7	21
BP	GO:0032635	interleukin-6 production	17/997	161/18670	0.00564864	0.046026	0.0360335	TREM2/IL27RA/TLR2/HAVCR2/LGALS9/ARHGEF2/NCKAP1L/RIPK2/TYROBP/PYCARD/FCER1G/MAPK13/IL18/FOXJ1/SYK/PTAFR/INAVA	17
BP	GO:0035148	tube formation	16/997	148/18670	0.0056945	0.0463282	0.0362701	PTK7/FZD6/TGFB1/MTHFD1L/SOX4/CTHRC1/TEAD2/SFRP2/SOX9/HNF1B/TRIM71/HIF1A/FOLR1/SPINT2/FZD1/SPINT1	16
BP	GO:0014015	positive regulation of gliogenesis	10/997	74/18670	0.00579633	0.0470117	0.0368052	TREM2/TGFB1/TLR2/LIF/SERPINE2/TSPO/ETV5/CSF1/CLCF1/SPINT1	10
BP	GO:0043367	CD4-positive, alpha-beta T cell differentiation	10/997	74/18670	0.00579633	0.0470117	0.0368052	CD86/LGALS9/SASH3/PLA2G2D/NCKAP1L/RIPK2/LEF1/IL18/JAK3/RUNX1	10
BP	GO:0034637	cellular carbohydrate biosynthetic process	11/997	86/18670	0.00595126	0.0481204	0.0376732	PCK1/ISYNA1/B3GNT9/B3GNT7/GYS2/AKR1B1/SLC2A1/B3GNT3/FBP1/PCK2/B3GNT5	11
BP	GO:0070542	response to fatty acid	11/997	86/18670	0.00595126	0.0481204	0.0376732	PRKAA2/PPARGC1A/TLR2/SRC/PDK4/TNC/CPS1/CCNB1/AACS/FABP3/PTAFR	11
BP	GO:2000649	regulation of sodium ion transmembrane transporter activity	8/997	52/18670	0.00597619	0.0482481	0.0377732	FXYD1/TESC/WNK2/FXYD3/SLC9A1/STK39/GPD1L/FXYD2	8
BP	GO:0051186	cofactor metabolic process	37/997	449/18670	0.00599774	0.0482575	0.0377805	CYP1A2/GSTP1/KMO/AKR1B10/AASS/MTHFD1L/ADH4/G6PD/TSPO/PDP1/PTGES/HMOX1/ELOVL7/SCD5/DUOXA2/ABCC1/PDK4/DUOX2/AADAT/RAC2/CYBB/TCN2/AKR1B1/VNN2/ACSS1/GNMT/CYP4F2/PRSS3/PPT1/IDO1/SLC2A1/FOLR1/HPX/GSTM1/GLYAT/ASPDH/MTHFD2	37
BP	GO:0031960	response to corticosteroid	17/997	162/18670	0.00600658	0.0482575	0.0377805	GSTP1/PCK1/TGFB1/AGXT/SRC/CTSV/ADAM9/COL1A1/CYBB/TAT/CPS1/EPO/FBXO32/AREG/ICAM1/PTAFR/PCK2	17
BP	GO:0046686	response to cadmium ion	9/997	63/18670	0.00600845	0.0482575	0.0377805	CYP1A2/NUDT1/CDK1/HMOX1/CYBB/MT1X/MT1E/MMP9/MT2A	9
BP	GO:0048732	gland development	36/997	434/18670	0.00601391	0.0482575	0.0377805	PCK1/TGFB1/PKM/SERPINC1/IGSF3/ZNF703/SRC/ASNS/IQGAP3/SOCS2/MSX1/SERPINE2/TSPO/PLXNA1/SOX9/HMOX1/DDR1/HNF1B/CCNB2/ITGA2/ETV5/CSF1/TNC/CPS1/FGFR1/SULF1/LEF1/LAMA5/HIF1A/HK2/AREG/AACS/CDKN1C/HAMP/PCK2/PITX1	36
BP	GO:0002705	positive regulation of leukocyte mediated immunity	15/997	136/18670	0.00607243	0.0485794	0.0380326	FGR/TGFB1/PTPRC/SASH3/ITGAM/TYROBP/FCER1G/LAG3/ITGB2/IL18/HPX/VAV1/SYK/CLCF1/PTAFR	15
BP	GO:0007292	female gamete generation	15/997	136/18670	0.00607243	0.0485794	0.0380326	ANG/FBXO5/PLK1/AFP/CDC25B/SRC/NCAPH/RGS2/PAQR5/PAQR8/TTK/TOP2A/CCNB1/ASPM/TRIP13	15
BP	GO:0006739	NADP metabolic process	6/997	32/18670	0.00626959	0.0498546	0.0390309	PGD/ME1/G6PD/TKT/DCXR/ASPDH	6
BP	GO:0008210	estrogen metabolic process	6/997	32/18670	0.00626959	0.0498546	0.0390309	CYP1A2/CYP3A5/CYP2C9/CYP3A4/AKR1B15/CYP2C8	6
BP	GO:0042573	retinoic acid metabolic process	6/997	32/18670	0.00626959	0.0498546	0.0390309	CYP3A5/SCPEP1/CYP3A4/CYP2C8/CYP2S1/CRABP2	6
BP	GO:0071353	cellular response to interleukin-4	6/997	32/18670	0.00626959	0.0498546	0.0390309	TUBA1B/IL2RG/LEF1/MCM2/JAK3/CORO1A	6
BP	GO:0033003	regulation of mast cell activation	7/997	42/18670	0.00635128	0.050277	0.0393616	FGR/LGALS9/HMOX1/RAC2/FCER1G/UNC13D/SYK	7
BP	GO:0046688	response to copper ion	7/997	42/18670	0.00635128	0.050277	0.0393616	CYP1A2/CDK1/SOD3/MT1X/MT1E/ICAM1/MT2A	7
BP	GO:0051181	cofactor transport	7/997	42/18670	0.00635128	0.050277	0.0393616	ABCC1/TCN2/HRG/PPT1/FOLR1/HPX/SLC25A47	7
BP	GO:0046173	polyol biosynthetic process	10/997	75/18670	0.00637649	0.050401	0.0394587	PCK1/PLEK/ISYNA1/SPHK1/CYP3A4/AKR1B1/PLCB1/PLCD3/PTAFR/PCK2	10
BP	GO:0060759	regulation of response to cytokine stimulus	19/997	190/18670	0.00641194	0.0506054	0.0396187	GSTP1/TREM2/IKBKE/TLR2/PTPRC/SPHK1/CD24/RIPK2/BIRC3/CLIP3/PYCARD/CSF1/CCL5/HIF1A/HPX/RUNX1/MMP12/SYK/TRAIP	19
BP	GO:1901570	fatty acid derivative biosynthetic process	12/997	99/18670	0.00643159	0.050621	0.0396309	CYP2C9/FABP5/ALOX5/ALOX5AP/PTGES/ELOVL7/SCD5/CYP2C8/SLC27A5/PPT1/AACS/SYK	12
BP	GO:0009068	aspartate family amino acid catabolic process	5/997	23/18670	0.00646569	0.050621	0.0396309	SDS/AASS/RIDA/AADAT/ASRGL1	5
BP	GO:0009310	amine catabolic process	5/997	23/18670	0.00646569	0.050621	0.0396309	KMO/AADAT/SMOX/IDO1/BHMT	5
BP	GO:0032703	negative regulation of interleukin-2 production	5/997	23/18670	0.00646569	0.050621	0.0396309	VSIG4/PTPRC/HAVCR2/HOMER3/LAG3	5
BP	GO:0071294	cellular response to zinc ion	5/997	23/18670	0.00646569	0.050621	0.0396309	ATP13A2/TSPO/MT1X/MT1E/MT2A	5
BP	GO:0008360	regulation of cell shape	16/997	150/18670	0.00647143	0.050621	0.0396309	FGR/RHOQ/FMNL2/RHOV/PLXNA1/HCK/PLEKHO1/ITGB2/PLXNA3/CORO1A/FBLIM1/COCH/ALDOA/FMNL1/ICAM1/BAMBI	16
BP	GO:0002690	positive regulation of leukocyte chemotaxis	11/997	87/18670	0.00649296	0.0507143	0.0397039	PLA2G7/LGALS9/NCKAP1L/STK39/RAC2/CSF1/CCL5/CXCL8/CXCL14/CCR1/C3AR1	11
BP	GO:0042180	cellular ketone metabolic process	23/997	246/18670	0.00658146	0.0513296	0.0401856	PRKAA2/KMO/TRIB3/PPARGC1A/APOC3/AKR1B10/AFP/APOA5/FABP5/INSIG1/ADH4/PDP1/CYP2B6/PDK4/AADAT/SLC7A7/AKR1B1/CYP4F2/IDO1/FABP3/NQO1/BHMT/GPD2	23
BP	GO:0001959	regulation of cytokine-mediated signaling pathway	18/997	177/18670	0.00661358	0.051504	0.0403222	GSTP1/TREM2/IKBKE/PTPRC/SPHK1/CD24/RIPK2/BIRC3/CLIP3/PYCARD/CSF1/CCL5/HIF1A/HPX/RUNX1/MMP12/SYK/TRAIP	18
BP	GO:0048247	lymphocyte chemotaxis	9/997	64/18670	0.00666886	0.0517817	0.0405397	PIK3CD/ADAM8/CXCL11/CXCR3/STK39/CCL5/CXCL14/CCL25/CCL20	9
BP	GO:1901607	alpha-amino acid biosynthetic process	9/997	64/18670	0.00666886	0.0517817	0.0405397	PYCR1/AASS/AGXT/ASNS/CTH/CPS1/GLS2/BHMT/SLC1A3	9
BP	GO:0010043	response to zinc ion	8/997	53/18670	0.00671714	0.0520037	0.0407134	ATP13A2/TSPO/S100A8/CPS1/MT1X/MT1E/HAMP/MT2A	8
BP	GO:0030195	negative regulation of blood coagulation	8/997	53/18670	0.00671714	0.0520037	0.0407134	KLKB1/PLAUR/SERPINE2/ANXA2P2/PLAU/HRG/F12/ANXA2	8
BP	GO:1990748	cellular detoxification	13/997	112/18670	0.00673383	0.0520565	0.0407548	S100A9/GSTP1/AKR1B10/SRXN1/TXNRD1/ADH4/ALOX5AP/SOD3/DUOX2/GPX8/IYD/GSTM1/NQO1	13
BP	GO:0006633	fatty acid biosynthetic process	17/997	164/18670	0.00677772	0.0523193	0.0409605	CYP1A2/PRKAA2/TRIB3/APOC3/CYP2C9/APOA5/FABP5/ALOX5/INSIG1/ALOX5AP/CYP3A4/PTGES/ELOVL7/SCD5/CYP2C8/PDK4/ACSS1	17
BP	GO:0019321	pentose metabolic process	4/997	15/18670	0.00687178	0.0526604	0.0412275	PGD/G6PD/TKT/DCXR	4
BP	GO:0043517	positive regulation of DNA damage response, signal transduction by p53 class mediator	4/997	15/18670	0.00687178	0.0526604	0.0412275	ZNF385A/SPRED1/ANKRD1/MSX1	4
BP	GO:0043650	dicarboxylic acid biosynthetic process	4/997	15/18670	0.00687178	0.0526604	0.0412275	KMO/MTHFD1L/GLS2/SLC1A3	4
BP	GO:0055057	neuroblast division	4/997	15/18670	0.00687178	0.0526604	0.0412275	ARHGEF2/FGFR1/LEF1/ASPM	4
BP	GO:0090177	establishment of planar polarity involved in neural tube closure	4/997	15/18670	0.00687178	0.0526604	0.0412275	PTK7/CTHRC1/SFRP2/FZD1	4
BP	GO:0030111	regulation of Wnt signaling pathway	31/997	363/18670	0.00689224	0.0527406	0.0412904	IGFBP6/DAB2/PTK7/FZD6/ITGA3/SFRP5/TLR2/SOX4/BICC1/CTHRC1/ZNF703/SRC/DEPDC1B/FZD7/WNK2/DKK1/SFRP2/FERMT1/SOX9/HNF1B/COL1A1/CTNND2/SULF1/LEF1/FOLR1/MDFI/RUNX1/ASPM/FZD1/BAMBI/APCDD1	31
BP	GO:0000086	G2/M transition of mitotic cell cycle	23/997	247/18670	0.00690271	0.0527443	0.0412932	USH1C/MELK/FBXO5/PLK1/CDK1/CDC25B/CDC6/CDC25A/HMMR/TUBB4A/CCNB2/ORC1/NEK2/RCC2/CCNB1/PKMYT1/CDC7/AURKB/FOXM1/SMARCD3/TPX2/PLCB1/CENPF	23
BP	GO:0042063	gliogenesis	26/997	290/18670	0.00693976	0.0529508	0.0414549	GSTP1/TREM2/TGFB1/DNER/TLR2/SOX4/NDN/CDK1/BACE2/LIF/SERPINE2/TSPO/TNFRSF21/SOX9/MMP14/MXRA8/ETV5/S100A8/CSF1/LEF1/LAMB1/AREG/ADGRG1/CLCF1/SPINT1/NDRG1	26
BP	GO:0061640	cytoskeleton-dependent cytokinesis	12/997	100/18670	0.00696372	0.0530569	0.041538	ANLN/STMN1/PLK1/KIF20A/KIF4A/RACGAP1/KIF23/CDT1/AURKB/CEP55/CENPA/ECT2	12
BP	GO:0022604	regulation of cell morphogenesis	39/997	484/18670	0.00701438	0.0533659	0.0417799	FGR/FLNA/RHOQ/FBLN1/FMNL2/ZSWIM5/RHOV/SEMA6A/SRC/RNF157/ZSWIM4/DBN1/TACSTD2/NRCAM/PLXNA1/HCK/CD44/TRPV2/POSTN/TUBB2B/UNC13D/LIMK1/SPP1/RCC2/PLEKHO1/ITGB2/OLFM4/PLXNA3/CORO1A/FBLIM1/MELTF/CRABP2/COCH/ALDOA/CARMIL1/KEL/FMNL1/ICAM1/BAMBI	39
BP	GO:0034103	regulation of tissue remodeling	11/997	88/18670	0.00707255	0.0536538	0.0420053	TGFB1/SRC/ADAM8/ABR/GPNMB/TNFRSF11B/PDK4/SPP1/HRG/IL18/SYK	11
BP	GO:2000177	regulation of neural precursor cell proliferation	11/997	88/18670	0.00707255	0.0536538	0.0420053	FLNA/TGFB1/SHCBP1/NAP1L1/TRIM71/HIF1A/SPINT2/ADGRG1/SMARCD3/ASPM/SPINT1	11
BP	GO:0045088	regulation of innate immune response	27/997	305/18670	0.00709444	0.0537427	0.0420749	CD209/FGR/VSIG4/TREM2/MUC1/IKBKE/TYRO3/HAVCR2/SRC/ADAM8/LGALS9/MUC5B/GBP5/HCK/BIRC3/PYCARD/MNDA/MUC6/FCER1G/LAG3/SLAMF8/CCL5/HPX/VAV1/MMP12/COCH/SYK	27
BP	GO:0001953	negative regulation of cell-matrix adhesion	7/997	43/18670	0.00724459	0.0547231	0.0428424	JAG1/SRC/MMP14/POSTN/RCC2/CDKN2A/MMP12	7
BP	GO:0051293	establishment of spindle localization	7/997	43/18670	0.00724459	0.0547231	0.0428424	MISP/PLK1/MAD2L1/ARHGEF2/NDC80/CENPA/ACTL8	7
BP	GO:0010039	response to iron ion	6/997	33/18670	0.00732375	0.0547542	0.0428667	G6PD/HMOX1/TFF1/CCNB1/HIF1A/HAMP	6
BP	GO:0030851	granulocyte differentiation	6/997	33/18670	0.00732375	0.0547542	0.0428667	SPI1/TESC/LEF1/RUNX1/EVI2B/C1QC	6
BP	GO:0036314	response to sterol	6/997	33/18670	0.00732375	0.0547542	0.0428667	TGFB1/INSIG1/GRAMD1A/GRAMD1B/AACS/GPLD1	6
BP	GO:0046633	alpha-beta T cell proliferation	6/997	33/18670	0.00732375	0.0547542	0.0428667	PTPRC/LGALS9/RIPK2/ELF4/IL18/SYK	6
BP	GO:0051443	positive regulation of ubiquitin-protein transferase activity	6/997	33/18670	0.00732375	0.0547542	0.0428667	TRIB3/PLK1/UBE2C/CDC20/MAGEC2/UBE2S	6
BP	GO:0060603	mammary gland duct morphogenesis	6/997	33/18670	0.00732375	0.0547542	0.0428667	TGFB1/SRC/DDR1/ETV5/CSF1/AREG	6
BP	GO:2000758	positive regulation of peptidyl-lysine acetylation	6/997	33/18670	0.00732375	0.0547542	0.0428667	PRKAA2/PPARGC1A/MUC1/TGFB1/SOX4/LIF	6
BP	GO:0032675	regulation of interleukin-6 production	16/997	152/18670	0.00733167	0.0547542	0.0428667	TREM2/IL27RA/TLR2/HAVCR2/LGALS9/ARHGEF2/NCKAP1L/RIPK2/TYROBP/PYCARD/FCER1G/MAPK13/FOXJ1/SYK/PTAFR/INAVA	16
BP	GO:0006026	aminoglycan catabolic process	9/997	65/18670	0.00738354	0.0550637	0.0431091	TGFB1/CHIT1/AGRN/SLC9A1/HMMR/VCAN/CD44/GPC4/PGLYRP2	9
BP	GO:0006336	DNA replication-independent nucleosome assembly	8/997	54/18670	0.00752549	0.0558398	0.0437167	CENPW/CENPM/CENPO/HJURP/ASF1B/CENPH/CENPA/OIP5	8
BP	GO:0032655	regulation of interleukin-12 production	8/997	54/18670	0.00752549	0.0558398	0.0437167	TLR2/LGALS9/RIPK2/IDO1/JAK3/LTB/SYK/PLCB1	8
BP	GO:0061005	cell differentiation involved in kidney development	8/997	54/18670	0.00752549	0.0558398	0.0437167	GLIS2/JAG1/LIF/CD24/PROM1/IQGAP1/FOXJ1/MMP9	8
BP	GO:0046632	alpha-beta T cell differentiation	12/997	101/18670	0.00752992	0.0558398	0.0437167	CD86/LGALS9/SASH3/PLA2G2D/NCKAP1L/RIPK2/LEF1/IL18/JAK3/RUNX1/SYK/ZBTB16	12
BP	GO:0090287	regulation of cellular response to growth factor stimulus	26/997	292/18670	0.00756477	0.0560196	0.0438575	DAB2/TGFB1/CD109/ITGA3/SFRP5/SEMA6A/ZNF703/DKK1/SFRP2/MSX1/NBL1/FERMT1/CHST11/MYOF/HTRA3/PMEPA1/HRG/FGFR1/SULF1/LOX/HIF1A/FOLR1/CDKN1C/CREB3L1/FZD1/BAMBI	26
BP	GO:0045926	negative regulation of growth	23/997	249/18670	0.00758388	0.0560825	0.0439067	TGFB1/SEMA6A/G6PD/SOCS2/PSRC1/SFRP2/MSX1/SERPINE2/ENO1/RGS2/CRYAB/GNG4/SPP1/HRG/PPT1/MT1X/HIF1A/MT1E/CDKN2A/PLXNA3/STC2/FBP1/MT2A	23
BP	GO:0060560	developmental growth involved in morphogenesis	22/997	235/18670	0.00764036	0.0564211	0.0441718	PTK7/TGFB1/NDN/SEMA6A/RNF157/DBN1/SFRP2/NRCAM/PLXNA1/SOX9/DDR1/HNF1B/TRPV2/POSTN/CSF1/TNC/LIMK1/SPP1/PLXNA3/IQGAP1/AREG/CRABP2	22
BP	GO:0097306	cellular response to alcohol	11/997	89/18670	0.00769174	0.0567212	0.0444067	PRKAA2/SPI1/ADCY1/GRAMD1A/RAD51/CYBB/CFTR/TNC/GRAMD1B/AACS/GPLD1	11
BP	GO:0002688	regulation of leukocyte chemotaxis	13/997	114/18670	0.00779342	0.0573064	0.0448649	PLA2G7/LGALS9/NCKAP1L/NBL1/STK39/RAC2/CSF1/SLAMF8/CCL5/CXCL8/CXCL14/CCR1/C3AR1	13
BP	GO:0032528	microvillus organization	5/997	24/18670	0.00781451	0.0573064	0.0448649	USH1C/RAP1GAP/FSCN1/STK26/KLF5	5
BP	GO:0036315	cellular response to sterol	5/997	24/18670	0.00781451	0.0573064	0.0448649	INSIG1/GRAMD1A/GRAMD1B/AACS/GPLD1	5
BP	GO:0051220	cytoplasmic sequestering of protein	5/997	24/18670	0.00781451	0.0573064	0.0448649	FLNA/TONSL/DBN1/MDFI/NFKBIE	5
BP	GO:0060562	epithelial tube morphogenesis	28/997	322/18670	0.00783148	0.0573512	0.0449	PTK7/FZD6/TGFB1/MTHFD1L/SOX4/CTHRC1/SRC/TEAD2/SFRP2/TACSTD2/SOX9/DDR1/HNF1B/HOXB7/MMP14/ETV5/CSF1/TNC/TRIM71/LEF1/LAMA5/HIF1A/FOLR1/SPINT2/AREG/FZD1/SPINT1/ITGAX	28
BP	GO:0072001	renal system development	26/997	293/18670	0.00789423	0.0577307	0.045197	GLIS2/TGFB1/JAG1/GCNT3/ITGA3/SOX4/RIDA/LIF/CD24/TACSTD2/SOX9/HNF1B/HOXB7/ITGB4/AKR1B1/FGFR1/SULF1/LAMA5/PROM1/CEP55/IQGAP1/FOXJ1/CDKN1C/MMP9/ZBTB16/CENPF	26
BP	GO:0051785	positive regulation of nuclear division	9/997	66/18670	0.00815524	0.0595569	0.0466268	TGFB1/SPHK1/MSX1/UBE2C/TGFA/CDCA5/CDT1/DLGAP5/PLCB1	9
BP	GO:0030225	macrophage differentiation	7/997	44/18670	0.00822759	0.0597547	0.0467816	TGFB1/SPI1/TLR2/LIF/CSF1/MMP9/C1QC	7
BP	GO:0034080	CENP-A containing nucleosome assembly	7/997	44/18670	0.00822759	0.0597547	0.0467816	CENPW/CENPM/CENPO/HJURP/CENPH/CENPA/OIP5	7
BP	GO:0035850	epithelial cell differentiation involved in kidney development	7/997	44/18670	0.00822759	0.0597547	0.0467816	JAG1/LIF/CD24/PROM1/IQGAP1/FOXJ1/MMP9	7
BP	GO:0061641	CENP-A containing chromatin organization	7/997	44/18670	0.00822759	0.0597547	0.0467816	CENPW/CENPM/CENPO/HJURP/CENPH/CENPA/OIP5	7
BP	GO:0002285	lymphocyte activation involved in immune response	18/997	181/18670	0.00827979	0.0600512	0.0470138	TGFB1/IL27RA/CD86/PTPRC/HAVCR2/LGALS9/RIPK2/FCER1G/UNC13D/LEF1/HLA-DMB/IL18/JAK3/CORO1A/EXO1/PGLYRP2/CLCF1/ICAM1	18
BP	GO:0001503	ossification	33/997	398/18670	0.00833668	0.0603809	0.0472719	FGR/PDLIM7/FBXO5/TGFB1/MMP2/JAG1/COL1A2/PTHLH/COMP/CTHRC1/DKK1/CLIC1/SFRP2/GPNMB/SOX9/VCAN/COL1A1/MMP14/CSF1/TNC/SPP1/LOX/LEF1/HIF1A/RFLNA/CCR1/AREG/CTSK/GPLD1/CREB3L1/FZD1/ZBTB16/MRC2	33
BP	GO:0071674	mononuclear cell migration	11/997	90/18670	0.00835229	0.0604111	0.0472955	TGFB1/PLA2G7/NBL1/CSF1/SLAMF8/CCL5/CCR1/CCL25/PLCB1/CCL20/C3AR1	11
BP	GO:0001910	regulation of leukocyte mediated cytotoxicity	10/997	78/18670	0.00839032	0.0605428	0.0473986	CXCL6/PTPRC/HAVCR2/LGALS9/DNASE1L3/ITGAM/TYROBP/LAG3/VAV1/ICAM1	10
BP	GO:0034724	DNA replication-independent nucleosome organization	8/997	55/18670	0.0084049	0.0605428	0.0473986	CENPW/CENPM/CENPO/HJURP/ASF1B/CENPH/CENPA/OIP5	8
BP	GO:0097120	receptor localization to synapse	8/997	55/18670	0.0084049	0.0605428	0.0473986	DLG3/DBN1/CACNG4/TYROBP/GPC4/SNAP25/CLSTN1/STX3	8
BP	GO:0006536	glutamate metabolic process	6/997	34/18670	0.00850009	0.0608962	0.0476753	PRODH/AADAT/TAT/UROC1/GLS2/SLC1A3	6
BP	GO:0010765	positive regulation of sodium ion transport	6/997	34/18670	0.00850009	0.0608962	0.0476753	FXYD1/TESC/WNK2/SLC9A1/ATP1B3/GPD1L	6
BP	GO:0010922	positive regulation of phosphatase activity	6/997	34/18670	0.00850009	0.0608962	0.0476753	PPP1R14D/PLEK/PTPRC/SLC39A10/ITGA2/GPLD1	6
BP	GO:0070670	response to interleukin-4	6/997	34/18670	0.00850009	0.0608962	0.0476753	TUBA1B/IL2RG/LEF1/MCM2/JAK3/CORO1A	6
BP	GO:0071496	cellular response to external stimulus	29/997	339/18670	0.00856496	0.0612777	0.047974	GSTP1/NUDT1/PRKAA2/PCK1/CHEK1/TGFB1/PTPRC/CIB2/ANKRD1/ASNS/SLC39A4/CTSV/SFRP2/BAK1/SOX9/HMOX1/SLC9A1/PDK4/STK26/COL1A1/ITGA2/POSTN/CYBB/TNC/SLC2A1/FOLR1/MMP7/ICAM1/KRT20	29
BP	GO:0000076	DNA replication checkpoint	4/997	16/18670	0.00878057	0.0621467	0.0486543	CDC6/CDC45/ORC1/CDT1	4
BP	GO:0002643	regulation of tolerance induction	4/997	16/18670	0.00878057	0.0621467	0.0486543	HAVCR2/PDCD1/IDO1/FOXJ1	4
BP	GO:0030033	microvillus assembly	4/997	16/18670	0.00878057	0.0621467	0.0486543	RAP1GAP/FSCN1/STK26/KLF5	4
BP	GO:0030214	hyaluronan catabolic process	4/997	16/18670	0.00878057	0.0621467	0.0486543	TGFB1/SLC9A1/HMMR/CD44	4
BP	GO:0030397	membrane disassembly	4/997	16/18670	0.00878057	0.0621467	0.0486543	PLK1/CDK1/CCNB2/CCNB1	4
BP	GO:0051081	nuclear envelope disassembly	4/997	16/18670	0.00878057	0.0621467	0.0486543	PLK1/CDK1/CCNB2/CCNB1	4
BP	GO:0051382	kinetochore assembly	4/997	16/18670	0.00878057	0.0621467	0.0486543	CENPW/CENPH/CENPA/CENPF	4
BP	GO:0051447	negative regulation of meiotic cell cycle	4/997	16/18670	0.00878057	0.0621467	0.0486543	FBXO5/LIF/TTK/TRIP13	4
BP	GO:0007163	establishment or maintenance of cell polarity	20/997	210/18670	0.00889043	0.06284	0.0491971	DLG3/MISP/RHOQ/PTK7/PLK1/RHOV/SFRP5/FSCN1/MAD2L1/ARHGEF2/NCKAP1L/FERMT1/SLC9A1/NDC80/KIF2C/SPINT2/FOXJ1/CENPA/ACTL8/SH3BP1	20
BP	GO:0001818	negative regulation of cytokine production	26/997	296/18670	0.00895403	0.0632049	0.0494828	GSTP1/VSIG4/TREM2/TGFB1/IKBKE/IL27RA/PTPRC/HAVCR2/LGALS9/CD24/GPNMB/TSPO/NCKAP1L/TNFRSF21/HMOX1/HOMER3/TYROBP/PYCARD/LAG3/LAPTM4B/FGFR1/LEF1/IDO1/JAK3/FOXJ1/TRAIP	26
CC	GO:0019814	immunoglobulin complex	66/1028	159/19717	1.32933e-42	6.87262e-40	5.58317e-40	IGHV1-69D/IGKV1D-13/IGKV1-17/IGHV5-51/IGHV1-24/IGHV4-39/IGLV2-14/IGHV3-20/IGLV3-25/IGHV1-58/IGLV1-47/IGLV1-44/IGHV4-28/IGHV3-73/JCHAIN/IGHG4/IGHG2/IGHV3-30/IGKV1-16/IGHV2-26/IGLV1-40/IGHV4-31/IGKV2D-29/IGHG3/IGKV3D-20/IGHG1/IGHV3-33/IGHV1-3/IGLC2/IGLV2-8/CD79A/IGLC3/IGLL5/IGHV3-15/IGLV4-69/IGHV4-59/IGHV3-49/IGLV6-57/IGLV7-46/IGLV9-49/IGHV4-34/IGKC/IGHV3-43/IGLV3-10/IGHV1-18/IGHV3-23/IGKV3-15/IGKV…	66
CC	GO:0042571	immunoglobulin complex, circulating	37/1028	72/19717	1.36222e-28	3.52135e-26	2.86067e-26	IGHV1-69D/IGHV5-51/IGHV1-24/IGHV4-39/IGHV3-20/IGHV1-58/IGHV4-28/IGHV3-73/JCHAIN/IGHG4/IGHG2/IGHV3-30/IGHV2-26/IGHV4-31/IGHG3/IGHG1/IGHV3-33/IGHV1-3/IGLC2/IGLC3/IGLL5/IGHV3-15/IGHV4-59/IGHV3-49/IGHV4-34/IGKC/IGHV3-43/IGHV1-18/IGHV3-23/IGHV3-66/IGHV1-69/IGHV3-21/IGHV3-53/IGHV3-48/IGHV3-74/IGKV3-20/IGHV3-13	37
CC	GO:0009897	external side of plasma membrane	70/1028	393/19717	8.75364e-20	1.50854e-17	1.22551e-17	IGHV1-69D/CD209/CXCL9/IGHV5-51/IGHV1-24/IGHV4-39/IGHV3-20/CD3D/IGHV1-58/IGHV4-28/IGHV3-73/ITGA3/IL27RA/CD86/IGHG4/ITGAV/PTPRC/IGHG2/IGHV3-30/IGHV2-26/IGHV4-31/ITGAM/CD24/CTSV/PDCD1/NRCAM/IL2RB/SERPINE2/IGHG3/IL2RG/IGHG1/IGHV3-33/AZGP1/IGHV1-3/ADAM9/CXCR3/IGLC2/CD79A/GPC4/IGLC3/IGLL5/CD27/IGHV3-15/OSMR/FCGR3A/ITGA2/IGHV4-59/FCER1G/IGHV3-49/IGHV4-34/IGKC/LAG3/IGHV3-43/CD8A/IGHV1-18/IGHV3-23/ITGB2/C…	70
CC	GO:0062023	collagen-containing extracellular matrix	60/1028	406/19717	2.50769e-13	3.24119e-11	2.63307e-11	S100A9/ANG/SRPX2/APOC3/FBLN1/S100A6/ITIH5/TGFB1/MMP2/COL1A2/COMP/PKM/AGRN/SERPINC1/LAMC2/ENTPD2/C1QB/CTHRC1/A1BG/LGALS9/APLP1/ADAMTS9/SOD3/COL4A5/SFRP2/SERPINE2/S100A4/EMILIN2/F9/VCAN/ZG16/COL16A1/AZGP1/TIMP2/ANXA2P2/COL1A1/GPC4/TINAG/POSTN/COL3A1/S100A8/TNC/EDIL3/HRG/SULF1/MATN3/F12/F13A1/LAMA5/LAMB1/SPP2/HPX/MFAP2/COCH/MMP9/COL9A2/C1QC/ICAM1/ANXA2/CTSC	60
CC	GO:0072562	blood microparticle	32/1028	147/19717	3.86535e-12	3.99677e-10	3.24689e-10	IGKV1-17/IGLV3-25/TGFB1/IGLV1-47/SERPINC1/JCHAIN/IGHG4/C1QB/IGHG2/CIB2/A1BG/CLIC1/IGHG3/IGHG1/AFM/IGLC2/IGLC3/FCN2/IGKC/IGHV3-23/HRG/CFHR3/IGKV3-15/IGKV1-5/F13A1/SLC2A1/HPX/IGKV4-1/C1QC/IGKV3-20/IGHV3-13/IGLV3-21	32
CC	GO:0000779	condensed chromosome, centromeric region	26/1028	118/19717	3.02245e-10	2.60435e-08	2.11572e-08	CENPW/NCAPD2/KNTC1/PLK1/CENPM/ZWINT/SKA1/SKA3/MAD2L1/BUB1B/NDC80/BUB1/NEK2/NCAPG/CDT1/NUF2/CCNB1/CENPO/AURKB/KIF2C/HJURP/CENPH/CENPA/BIRC5/CENPF/SPC25	26
CC	GO:0000777	condensed chromosome kinetochore	23/1028	105/19717	3.58976e-09	2.6513e-07	2.15386e-07	CENPW/KNTC1/PLK1/CENPM/ZWINT/SKA1/SKA3/MAD2L1/BUB1B/NDC80/BUB1/NEK2/CDT1/NUF2/CCNB1/CENPO/KIF2C/HJURP/CENPH/CENPA/BIRC5/CENPF/SPC25	23
CC	GO:0000793	condensed chromosome	35/1028	223/19717	5.07238e-09	3.27802e-07	2.663e-07	CENPW/NCAPD2/FANCD2/CHEK1/KNTC1/PLK1/CENPM/ZWINT/NCAPH/SKA1/H2AX/SKA3/MAD2L1/BUB1B/CDCA5/NDC80/RAD51/BUB1/TOP2A/NEK2/NCAPG/CDT1/NUF2/CCNB1/P3H4/CENPO/AURKB/KIF2C/MKI67/HJURP/CENPH/CENPA/BIRC5/CENPF/SPC25	35
CC	GO:0000775	chromosome, centromeric region	32/1028	193/19717	5.86051e-09	3.36654e-07	2.7349e-07	CENPW/NCAPD2/KNTC1/PLK1/CENPM/ZWINT/DSCC1/SKA1/SKA3/MAD2L1/CDCA8/BUB1B/CDCA5/NDC80/BUB1/TTK/NEK2/NCAPG/CDT1/NUF2/RCC2/CCNB1/CENPO/AURKB/KIF2C/HJURP/CENPH/CENPA/BIRC5/OIP5/CENPF/SPC25	32
CC	GO:0000776	kinetochore	25/1028	135/19717	2.83336e-08	1.46485e-06	1.19001e-06	CENPW/KNTC1/PLK1/CENPM/ZWINT/SKA1/SKA3/MAD2L1/BUB1B/NDC80/BUB1/TTK/NEK2/CDT1/NUF2/CCNB1/CENPO/AURKB/KIF2C/HJURP/CENPH/CENPA/BIRC5/CENPF/SPC25	25
CC	GO:0000940	condensed chromosome outer kinetochore	8/1028	14/19717	1.20502e-07	5.66357e-06	4.60097e-06	PLK1/SKA1/SKA3/BUB1B/NDC80/BUB1/CCNB1/CENPF	8
CC	GO:0000778	condensed nuclear chromosome kinetochore	8/1028	15/19717	2.46379e-07	1.06148e-05	8.62328e-06	PLK1/BUB1B/NDC80/BUB1/NUF2/CCNB1/CENPO/CENPA	8
CC	GO:0005819	spindle	42/1028	347/19717	3.40765e-07	1.3552e-05	1.10093e-05	MISP/FBXO5/KNTC1/PLK1/KIF18B/CDK1/CDC25B/KIFC1/SKA1/CAPN6/SKA3/PSRC1/SNCG/MAD2L1/CDCA8/ARHGEF2/BUB1B/SHCBP1/CDC6/CDC20/DDX11/CAPG/KIF20A/KIF4A/TTK/RACGAP1/NEK2/KIF23/KIF11/CKAP2L/RCC2/CCNB1/DLGAP5/CDC7/AURKB/TACC3/PRC1/TPX2/ASPM/ECT2/BIRC5/CENPF	42
CC	GO:0098687	chromosomal region	41/1028	347/19717	8.85647e-07	3.27057e-05	2.65694e-05	CENPW/NCAPD2/MCM6/CHEK1/KNTC1/PLK1/CENPM/ZWINT/DSCC1/CDK1/SKA1/H2AX/SKA3/RECQL4/MAD2L1/CDCA8/BUB1B/CDCA5/NDC80/RAD51/BUB1/TTK/ORC1/NEK2/NCAPG/CDT1/NUF2/RCC2/CCNB1/MCM2/CENPO/AURKB/KIF2C/HJURP/CENPH/MCM4/CENPA/BIRC5/OIP5/CENPF/SPC25	41
CC	GO:0005876	spindle microtubule	14/1028	59/19717	1.47774e-06	5.09328e-05	4.13767e-05	MISP/KNTC1/PLK1/KIF18B/CDK1/SKA1/CAPN6/SKA3/PSRC1/KIF4A/KIF11/AURKB/PRC1/BIRC5	14
CC	GO:0060205	cytoplasmic vesicle lumen	38/1028	325/19717	2.84187e-06	9.18279e-05	7.45991e-05	S100A9/GSTP1/FGR/PCSK1/ISLR/QPCT/TGFB1/TOR4A/CHIT1/FABP5/PKM/ALOX5/CXCL1/SERPINI1/PRSS2/A1BG/FERMT3/S100A11/ZG16/TIMP2/HK3/TTR/IMPDH1/PYCARD/MNDA/S100A8/UNC13D/HRG/F13A1/COTL1/ARHGAP9/SPP2/OLFM4/S100P/QSOX1/ALDOA/ANXA2/CTSC	38
CC	GO:0031983	vesicle lumen	38/1028	327/19717	3.2921e-06	0.000100119	8.13343e-05	S100A9/GSTP1/FGR/PCSK1/ISLR/QPCT/TGFB1/TOR4A/CHIT1/FABP5/PKM/ALOX5/CXCL1/SERPINI1/PRSS2/A1BG/FERMT3/S100A11/ZG16/TIMP2/HK3/TTR/IMPDH1/PYCARD/MNDA/S100A8/UNC13D/HRG/F13A1/COTL1/ARHGAP9/SPP2/OLFM4/S100P/QSOX1/ALDOA/ANXA2/CTSC	38
CC	GO:0030496	midbody	25/1028	173/19717	3.63051e-06	0.000104276	8.47119e-05	ANLN/PLK1/CDK1/PSRC1/CDCA8/SHCBP1/DDX11/CAPG/KIF20A/KIF4A/RACGAP1/NEK2/KIF23/RCC2/SLC2A1/AURKB/CEP55/IQGAP1/PRC1/ASPM/MICAL1/ECT2/BIRC5/ANXA2/CENPF	25
CC	GO:0000780	condensed nuclear chromosome, centromeric region	9/1028	26/19717	3.83909e-06	0.000104464	8.48642e-05	PLK1/BUB1B/NDC80/BUB1/NUF2/CCNB1/CENPO/AURKB/CENPA	9
CC	GO:0034774	secretory granule lumen	37/1028	321/19717	5.33617e-06	0.000137649	0.000111824	S100A9/GSTP1/FGR/PCSK1/ISLR/QPCT/TGFB1/TOR4A/CHIT1/FABP5/PKM/ALOX5/CXCL1/SERPINI1/PRSS2/A1BG/FERMT3/S100A11/TIMP2/HK3/TTR/IMPDH1/PYCARD/MNDA/S100A8/UNC13D/HRG/F13A1/COTL1/ARHGAP9/SPP2/OLFM4/S100P/QSOX1/ALDOA/ANXA2/CTSC	37
CC	GO:0005788	endoplasmic reticulum lumen	36/1028	309/19717	5.59118e-06	0.000137649	0.000111824	MZB1/PLAUR/TOR4A/AFP/CES3/GOLM1/APOA5/CERCAM/COL1A2/SERPINC1/TMEM132A/ERP27/COL4A5/TSPAN15/F9/VCAN/COL16A1/COL1A1/GPX8/SLC27A2/MXRA8/COL3A1/CSF1/PDIA2/TNC/SPP1/MATN3/LAMB1/FKBP10/SPP2/STC2/QSOX1/MELTF/COL9A2/CKAP4/CTSC	36
CC	GO:0030667	secretory granule membrane	35/1028	298/19717	6.28137e-06	0.000147612	0.000119917	PLAUR/ADGRE5/ALDH3B1/CD109/FABP5/TLR2/ITGAV/PTPRC/CEACAM6/ADAM8/ITGAM/NCKAP1L/LAIR1/ZG16/SLC2A5/CD44/TYROBP/SLC27A2/CYBB/SNAP25/FCER1G/TMC6/PLAU/CD53/ITPR3/STX3/ITGB2/FCGR2A/IQGAP1/PTAFR/C3AR1/ITGAX/LHFPL2/CKAP4/LPCAT1	35
CC	GO:0042613	MHC class II protein complex	7/1028	16/19717	7.74992e-06	0.000174205	0.00014152	HLA-DQB2/HLA-DOB/HLA-DQA2/HLA-DRA/HLA-DOA/HLA-DMB/HLA-DQA1	7
CC	GO:0042581	specific granule	23/1028	160/19717	9.60632e-06	0.000206936	0.000168111	PLAUR/QPCT/ALDH3B1/CHIT1/CXCL1/ITGAV/ADAM8/ITGAM/LAIR1/SLC2A5/TIMP2/SLC27A2/CYBB/SNAP25/TMC6/PLAU/CD53/STX3/ITGB2/OLFM4/QSOX1/C3AR1/CKAP4	23
CC	GO:0072686	mitotic spindle	18/1028	109/19717	1.29455e-05	0.000267713	0.000217484	MISP/KIF18B/CDK1/KIFC1/SKA1/MAD2L1/CAPG/RACGAP1/KIF23/KIF11/CKAP2L/RCC2/CDC7/AURKB/TACC3/TPX2/ASPM/ECT2	18
CC	GO:0035579	specific granule membrane	16/1028	91/19717	1.72677e-05	0.000343361	0.000278939	PLAUR/ALDH3B1/ITGAV/ADAM8/ITGAM/LAIR1/SLC2A5/SLC27A2/CYBB/SNAP25/TMC6/PLAU/CD53/ITGB2/C3AR1/CKAP4	16
CC	GO:0070820	tertiary granule	22/1028	164/19717	4.43124e-05	0.0008485	0.000689303	QPCT/CHIT1/CXCL1/ADAM8/ITGAM/NCKAP1L/LAIR1/TIMP2/CYBB/SNAP25/FCER1G/TMC6/PLAU/CD53/ITGB2/PRSS3/OLFM4/QSOX1/ALDOA/MMP9/PTAFR/ITGAX	22
CC	GO:0000794	condensed nuclear chromosome	16/1028	99/19717	5.06964e-05	0.000936073	0.000760446	NCAPD2/CHEK1/PLK1/NCAPH/H2AX/BUB1B/NDC80/RAD51/BUB1/NEK2/NUF2/CCNB1/P3H4/CENPO/AURKB/CENPA	16
CC	GO:0005874	microtubule	41/1028	416/19717	7.16368e-05	0.00127711	0.0010375	MISP/STMN1/KNTC1/PLK1/KIF18B/HID1/TUBA1B/CDK1/TUBA1C/KIFC1/SKA1/CAPN6/SKA3/PSRC1/CRHBP/ARHGEF2/SCTR/TUBB6/TUBB4A/KIF20A/KIF4A/GTSE1/CYP2A6/RACGAP1/NEK2/TUBB2B/KIF23/KIF11/CLIP2/RCC2/AURKB/KIF2C/IQGAP1/PRC1/TPX2/DCXR/ASPM/TTLL4/TUBA3C/BIRC5/NDRG1	41
CC	GO:0016323	basolateral plasma membrane	25/1028	217/19717	0.000172972	0.00298089	0.00242161	DLG3/VSIG1/SLC10A1/CLDN4/SLCO1B3/ITGA3/TACSTD2/TGFA/SLC41A1/SLC9A1/SLC22A1/ADAM9/CD44/SLC51A/ABCC1/CA9/SLC7A8/STK39/SLC7A7/KCNQ1/SLC27A5/SLC2A1/FOLR1/CA11/ANXA2	25
CC	GO:0005884	actin filament	16/1028	111/19717	0.000203774	0.00331018	0.00268912	WIPF1/MISP/FLNA/PDLIM7/RHOQ/SH2B2/SRC/DBN1/HCK/RAC2/POF1B/TPM2/COTL1/CORO1A/IQGAP1/CARMIL1	16
CC	GO:0045171	intercellular bridge	11/1028	59/19717	0.000204886	0.00331018	0.00268912	CDCA8/TRIM45/KIF20A/KIF4A/KIF23/CDC7/CEP55/GSTM1/QSOX1/TPX2/MICAL1	11
CC	GO:0042611	MHC protein complex	7/1028	25/19717	0.000215401	0.00337462	0.00274147	HLA-DQB2/HLA-DOB/HLA-DQA2/HLA-DRA/HLA-DOA/HLA-DMB/HLA-DQA1	7
CC	GO:0030055	cell-substrate junction	39/1028	412/19717	0.000245969	0.00374017	0.00303844	MISP/FLNA/DAB2/PDLIM7/PLAUR/ADGRE5/FLNC/PTK7/ITGA3/ITGAV/PTPRC/CIB2/ARHGEF2/FERMT1/SLC9A1/ENAH/HCK/ADAM9/CD44/MMP14/ITGA2/RAC2/ITGB4/TNC/PLAU/KIF23/LIMK1/ITGB2/TM4SF20/HMGA1/FBLIM1/ABCB4/IQGAP1/ARL2/TES/FZD1/ICAM1/MARCKS/MRC2	39
CC	GO:0005925	focal adhesion	38/1028	405/19717	0.000349582	0.005104	0.00414638	MISP/FLNA/DAB2/PDLIM7/PLAUR/ADGRE5/FLNC/PTK7/ITGA3/ITGAV/PTPRC/ARHGEF2/FERMT1/SLC9A1/ENAH/HCK/ADAM9/CD44/MMP14/ITGA2/RAC2/ITGB4/TNC/PLAU/KIF23/LIMK1/ITGB2/TM4SF20/HMGA1/FBLIM1/ABCB4/IQGAP1/ARL2/TES/FZD1/ICAM1/MARCKS/MRC2	38
CC	GO:0000922	spindle pole	20/1028	164/19717	0.000355404	0.005104	0.00414638	MISP/KNTC1/PLK1/CDC25B/PSRC1/MAD2L1/CDC6/CDC20/DDX11/NEK2/KIF11/CKAP2L/CCNB1/DLGAP5/AURKB/TACC3/PRC1/TPX2/ASPM/CENPF	20
CC	GO:0070821	tertiary granule membrane	12/1028	73/19717	0.000366026	0.00511447	0.00415489	ADAM8/ITGAM/LAIR1/CYBB/SNAP25/FCER1G/TMC6/PLAU/CD53/ITGB2/PTAFR/ITGAX	12
CC	GO:0005604	basement membrane	14/1028	95/19717	0.000396089	0.0053889	0.00437783	ANG/FBLN1/AGRN/LAMC2/ENTPD2/APLP1/COL4A5/ANXA2P2/TINAG/TNC/LAMA5/LAMB1/COL9A2/ANXA2	14
CC	GO:0005767	secondary lysosome	5/1028	14/19717	0.000514413	0.0065925	0.00535561	SQSTM1/ADAM8/CRHBP/NCF2/NCF4	5
CC	GO:0034358	plasma lipoprotein particle	8/1028	37/19717	0.000530449	0.0065925	0.00535561	APOC3/LCAT/PLA2G7/APOA5/PLTP/APOF/LPA/VLDLR	8
CC	GO:1990777	lipoprotein particle	8/1028	37/19717	0.000530449	0.0065925	0.00535561	APOC3/LCAT/PLA2G7/APOA5/PLTP/APOF/LPA/VLDLR	8
CC	GO:0045121	membrane raft	31/1028	315/19717	0.000535561	0.0065925	0.00535561	CAVIN3/RHOQ/SPRED1/FXYD1/ADCY1/TLR2/TUBA1B/PTPRC/PAG1/SRC/ITGAM/CD24/HMOX1/MYOF/SLC9A1/HCK/BIRC3/CLIP3/CD79A/ATP1B3/KCNQ1/CD8A/ITGB2/SULF1/PPT1/SLC2A1/ABCB4/IQGAP1/ADGRG1/ICAM1/ANXA2	31
CC	GO:0005581	collagen trimer	13/1028	87/19717	0.000551181	0.00662699	0.00538363	COL1A2/COLEC10/C1QB/CTHRC1/COL4A5/EMILIN2/COL16A1/COL1A1/COL3A1/FCN2/LOX/COL9A2/C1QC	13
CC	GO:0098857	membrane microdomain	31/1028	316/19717	0.000564996	0.0066387	0.00539314	CAVIN3/RHOQ/SPRED1/FXYD1/ADCY1/TLR2/TUBA1B/PTPRC/PAG1/SRC/ITGAM/CD24/HMOX1/MYOF/SLC9A1/HCK/BIRC3/CLIP3/CD79A/ATP1B3/KCNQ1/CD8A/ITGB2/SULF1/PPT1/SLC2A1/ABCB4/IQGAP1/ADGRG1/ICAM1/ANXA2	31
CC	GO:0001726	ruffle	20/1028	172/19717	0.000659731	0.00757958	0.00615749	FGR/WIPF1/PDLIM7/S100A6/EPS8L3/PLEK/ITGAV/FSCN1/SH2B2/SRC/TESC/ARHGEF2/FERMT1/CAPG/S100A11/PDE4A/SAMSN1/PLEKHO1/IQGAP1/ANXA2	20
CC	GO:0032994	protein-lipid complex	8/1028	39/19717	0.000770694	0.00866193	0.00703677	APOC3/LCAT/PLA2G7/APOA5/PLTP/APOF/LPA/VLDLR	8
CC	GO:0008305	integrin complex	7/1028	31/19717	0.000896091	0.009857	0.00800762	ITGA3/ITGAV/ITGAM/ITGA2/ITGB4/ITGB2/ITGAX	7
CC	GO:0098589	membrane region	31/1028	328/19717	0.00104642	0.0112708	0.00915616	CAVIN3/RHOQ/SPRED1/FXYD1/ADCY1/TLR2/TUBA1B/PTPRC/PAG1/SRC/ITGAM/CD24/HMOX1/MYOF/SLC9A1/HCK/BIRC3/CLIP3/CD79A/ATP1B3/KCNQ1/CD8A/ITGB2/SULF1/PPT1/SLC2A1/ABCB4/IQGAP1/ADGRG1/ICAM1/ANXA2	31
CC	GO:0051233	spindle midzone	7/1028	34/19717	0.00159957	0.0165396	0.0134364	PLK1/KIF18B/CDCA8/CDC6/RACGAP1/RCC2/AURKB	7
CC	GO:0098636	protein complex involved in cell adhesion	7/1028	34/19717	0.00159957	0.0165396	0.0134364	ITGA3/ITGAV/ITGAM/ITGA2/ITGB4/ITGB2/ITGAX	7
CC	GO:1904724	tertiary granule lumen	9/1028	55/19717	0.00200627	0.0203381	0.0165222	QPCT/CHIT1/CXCL1/TIMP2/PRSS3/OLFM4/QSOX1/ALDOA/MMP9	9
CC	GO:0031252	cell leading edge	35/1028	403/19717	0.00223966	0.0222674	0.0180895	FGR/WIPF1/PDLIM7/S100A6/EPS8L3/PLEK/ITGAV/FSCN1/SH2B2/SRC/TESC/DBN1/ARHGEF2/FERMT1/SLC9A1/CAPG/ENAH/S100A11/LAMP5/CD44/DUOXA2/DUOX2/RAC2/PDE4A/ITGB4/SAMSN1/LIMK1/STX3/PLEKHO1/IGF2BP1/CORO1A/IQGAP1/CARMIL1/SH3BP1/ANXA2	35
CC	GO:0031045	dense core granule	5/1028	19/19717	0.00240306	0.0234412	0.0190431	ADAM8/BACE2/CRHBP/SYT8/NCS1	5
CC	GO:0005796	Golgi lumen	13/1028	102/19717	0.0024579	0.0235321	0.019117	MMP11/MUC1/TGFB1/AGRN/MUC5B/SOD3/F9/VCAN/ZG16/PODXL2/GPC4/MMP14/MUC6	13
CC	GO:0042555	MCM complex	4/1028	12/19717	0.00259591	0.0241749	0.0196392	MCM6/TONSL/MCM2/MCM4	4
CC	GO:0031091	platelet alpha granule	12/1028	91/19717	0.00266532	0.0241749	0.0196392	ISLR/TGFB1/TOR4A/CD109/A1BG/SERPINE2/FERMT3/HRG/F13A1/QSOX1/ALDOA/LHFPL2	12
CC	GO:0031234	extrinsic component of cytoplasmic side of plasma membrane	12/1028	91/19717	0.00266532	0.0241749	0.0196392	FGR/S100A6/RGS1/SRC/GRAMD1A/GNAZ/GNG4/HCK/SNAP25/RACGAP1/IQGAP1/GNA15	12
CC	GO:0005881	cytoplasmic microtubule	10/1028	69/19717	0.00293832	0.0261916	0.0212775	MISP/KIF18B/HID1/TUBA1B/SCTR/GTSE1/CYP2A6/CLIP2/KIF2C/DCXR	10
CC	GO:0045177	apical part of cell	33/1028	384/19717	0.00346633	0.0303745	0.0246756	USH1C/CYP4A11/CLDN4/MUC1/SLC29A4/FZD6/FXYD1/JAG1/AQP8/SLC34A2/CEACAM6/SLC39A4/CTSV/DSG2/SLC9A1/SLC2A5/CD44/DUOXA2/ANO1/DUOX2/STK26/STK39/OSMR/CFTR/ITPR3/STX3/CYP4F2/SLC2A1/PROM1/FOLR1/ABCB4/HAMP/ASPM	33
CC	GO:0005911	cell-cell junction	35/1028	416/19717	0.00374363	0.0321557	0.0261226	DLG3/MISP/FLNA/CLDN4/PTK7/FXYD1/STEAP1/JAG1/PKP3/DES/FSCN1/KIRREL2/DBN1/IQGAP3/DSG2/TACSTD2/ARHGEF2/SLC9A1/MXRA8/BAIAP2L2/AKR1B1/CD53/CTNND2/STX3/POF1B/SLC2A1/YBX3/CORO1A/ABCB4/IQGAP1/VAV1/HAMP/SH3BP1/ECT2/CLDN10	35
CC	GO:0005902	microvillus	11/1028	83/19717	0.0037941	0.0321557	0.0261226	USH1C/TGFB1/ITGAV/FSCN1/CTSV/CD44/CA9/AKR1B1/PROM1/S100P/DCXR	11
CC	GO:0099091	postsynaptic specialization, intracellular component	5/1028	21/19717	0.00385619	0.0321557	0.0261226	DLG3/SRC/ABR/ARHGEF2/PRR7	5
CC	GO:0002102	podosome	6/1028	30/19717	0.0040013	0.0328361	0.0266753	FSCN1/SRC/ADAM8/ARHGEF2/FERMT3/ASAP1	6
CC	GO:0000307	cyclin-dependent protein kinase holoenzyme complex	7/1028	42/19717	0.00558701	0.0451325	0.0366647	CDK1/CCNB2/CCND2/CCNF/CCNE1/CCNB1/CKS2	7
CC	GO:0043020	NADPH oxidase complex	4/1028	15/19717	0.0063161	0.0494761	0.0401934	NCF2/DUOX2/CYBB/NCF4	4
CC	GO:0090533	cation-transporting ATPase complex	4/1028	15/19717	0.0063161	0.0494761	0.0401934	FXYD1/SLC9A1/ATP1B3/FXYD2	4
CC	GO:0009898	cytoplasmic side of plasma membrane	16/1028	154/19717	0.0066619	0.051406	0.0417612	FGR/S100A6/RGS1/PTPRC/SRC/G6PD/GRAMD1A/NPTX2/RGS2/GNAZ/GNG4/HCK/SNAP25/RACGAP1/IQGAP1/GNA15	16
CC	GO:0031093	platelet alpha granule lumen	9/1028	67/19717	0.00774415	0.0588783	0.0478315	ISLR/TGFB1/TOR4A/A1BG/FERMT3/HRG/F13A1/QSOX1/ALDOA	9
MF	GO:0003823	antigen binding	63/989	160/17696	2.5433e-37	2.25591e-34	1.89275e-34	IGHV1-69D/CD209/LILRB4/IGKV1-17/IGHV5-51/IGHV1-24/IGHV4-39/IGLV2-14/IGHV3-20/IGLV3-25/IGHV1-58/TGFB1/IGLV1-47/IGLV1-44/IGHV4-28/IGHV3-73/JCHAIN/IGHG4/IGHG2/IGHV3-30/IGKV1-16/HLA-DRA/IGHV2-26/IGLV1-40/IGHV4-31/IGHG3/IGHG1/IGHV3-33/IGHV1-3/IGLC2/SLC7A8/IGLV2-8/IGLC3/IGLL5/IGHV3-15/IGHV4-59/FCN2/IGHV3-49/IGLV6-57/IGHV4-34/IGKC/LAG3/IGHV3-43/IGHV1-18/IGHV3-23/IGKV3-15/IGKV1-5/IGLV2-23/IGLV3-1/IGHV3-6…	63
MF	GO:0034987	immunoglobulin receptor binding	38/989	76/17696	1.12541e-27	4.9912e-25	4.18772e-25	IGHV1-69D/FGR/FLNA/IGHV5-51/IGHV1-24/IGHV4-39/IGHV3-20/IGHV1-58/IGHV4-28/IGHV3-73/JCHAIN/IGHG4/IGHG2/IGHV3-30/IGHV2-26/IGHV4-31/IGHG3/IGHG1/IGHV3-33/IGHV1-3/IGLC2/IGLC3/IGLL5/IGHV3-15/IGHV4-59/IGHV3-49/IGHV4-34/IGKC/IGHV3-43/IGHV1-18/IGHV3-23/IGHV3-66/IGHV1-69/IGHV3-21/IGHV3-53/IGHV3-48/IGHV3-74/IGHV3-13	38
MF	GO:0008392	arachidonic acid epoxygenase activity	9/989	16/17696	4.11215e-08	1.21583e-05	1.0201e-05	CYP4A11/CYP2C9/CYP2A7/CYP2B6/CYP2C8/CYP2A6/CYP2S1/CYP2A13/CYP4F2	9
MF	GO:0008395	steroid hydroxylase activity	13/989	38/17696	7.02656e-08	1.47314e-05	1.236e-05	CYP1A2/CYP3A43/CYP3A5/CYP2C9/CYP39A1/CYP2A7/CYP3A4/CYP2B6/CYP2C8/CYP2A6/CYP2S1/CYP8B1/CYP2A13	13
MF	GO:0008391	arachidonic acid monooxygenase activity	9/989	17/17696	8.30407e-08	1.47314e-05	1.236e-05	CYP4A11/CYP2C9/CYP2A7/CYP2B6/CYP2C8/CYP2A6/CYP2S1/CYP2A13/CYP4F2	9
MF	GO:0032395	MHC class II receptor activity	7/989	10/17696	1.72535e-07	2.55064e-05	2.14004e-05	HLA-DQB2/HLA-DOB/HLA-DQA2/KRT17/HLA-DRA/HLA-DOA/HLA-DQA1	7
MF	GO:0016712	oxidoreductase activity, acting on paired donors, with incorporation or reduction of molecular oxygen, reduced flavin or flavoprotein as one donor, and incorporation of one atom of oxygen	11/989	32/17696	6.84719e-07	8.67637e-05	7.27964e-05	CYP1A2/CYP3A43/CYP3A5/CYP2C9/CYP2A7/CYP3A4/CYP2B6/CYP2C8/CYP2A6/CYP2S1/CYP2A13	11
MF	GO:0020037	heme binding	23/989	135/17696	1.5718e-06	0.000157861	0.000132448	CYP1A2/CYP4A11/CYP3A43/CYP4A22/CYP3A5/CYP2C9/CYP39A1/SRC/CYP2A7/CYP3A4/HMOX1/CYP2B6/CYP2C8/CYP2A6/DUOX2/CYBB/CYP2S1/CYP8B1/HRG/CYP2A13/CYP4F2/IDO1/STC2	23
MF	GO:0046906	tetrapyrrole binding	24/989	145/17696	1.60174e-06	0.000157861	0.000132448	CYP1A2/CYP4A11/CYP3A43/CYP4A22/CYP3A5/CYP2C9/CYP39A1/SRC/CYP2A7/CYP3A4/HMOX1/CYP2B6/CYP2C8/CYP2A6/DUOX2/CYBB/TCN2/CYP2S1/CYP8B1/HRG/CYP2A13/CYP4F2/IDO1/STC2	24
MF	GO:0004497	monooxygenase activity	19/989	99/17696	2.02171e-06	0.000171424	0.000143828	CYP1A2/CYP4A11/KMO/CYP3A43/CYP4A22/CYP3A5/CYP2C9/CYP39A1/CYP2A7/CYP3A4/CYP2B6/CYP2C8/CYP2A6/AKR1D1/CYP2S1/CYP8B1/CYP2A13/CYP4F2/MICAL1	19
MF	GO:0016725	oxidoreductase activity, acting on CH or CH2 groups	7/989	13/17696	2.12589e-06	0.000171424	0.000143828	CYP1A2/CYP3A43/CYP3A5/CYP2C9/CYP3A4/CYP2C8/RRM2	7
MF	GO:0005178	integrin binding	22/989	132/17696	3.83367e-06	0.000276077	0.000231634	ITGA3/COMP/ITGAV/CIB2/SRC/SFRP2/GPNMB/FERMT3/COL16A1/ADAM9/TIMP2/MMP14/ITGA2/COL3A1/ITGB4/EDIL3/SPP1/ITGB2/LAMA5/LAMB1/SYK/ICAM1	22
MF	GO:0036041	long-chain fatty acid binding	7/989	14/17696	4.04622e-06	0.000276077	0.000231634	S100A9/RIDA/ALOX5AP/S100A8/STX3/FABP3/PRR7	7
MF	GO:0008514	organic anion transmembrane transporter activity	29/989	210/17696	6.13151e-06	0.000388475	0.000325938	SLC2A6/SLC38A1/SLC10A1/SLCO1B3/SFXN3/SLC6A6/SLC36A1/SLC52A2/SLC1A5/MFSD2A/SLC25A15/SLC51A/ABCC1/SLC7A8/SLC6A8/SLC27A2/SLC7A7/MFSD10/SLC6A9/CFTR/SLC7A1/SLC25A24/SLC27A5/SLC6A13/SLC1A7/SLC2A1/SLC16A3/SLC43A2/SLC1A3	29
MF	GO:0016705	oxidoreductase activity, acting on paired donors, with incorporation or reduction of molecular oxygen	24/989	159/17696	8.35573e-06	0.000494102	0.000414561	CYP1A2/CYP4A11/KMO/CYP3A43/CYP4A22/CYP3A5/CYP2C9/CYP39A1/CYP2A7/CYP3A4/HMOX1/CYP2B6/SCD5/CYP2C8/CYP2A6/AKR1D1/CYP2S1/P3H3/CYP8B1/CYP2A13/CYP4F2/EGLN3/ASPH/MICAL1	24
MF	GO:0005539	glycosaminoglycan binding	30/989	229/17696	1.235e-05	0.000652322	0.000547311	ANG/TREM2/CXCL6/APOA5/COMP/AGRN/SERPINC1/JCHAIN/LAMC2/TLR2/PTPRC/CXCL11/APLP1/SOD3/SERPINE2/GPNMB/PLA2G2D/HMMR/VCAN/PODXL2/HAPLN3/CD44/POSTN/HRG/FGFR1/SULF1/LPA/ADGRG1/MMP7/PGLYRP2	30
MF	GO:0008509	anion transmembrane transporter activity	39/989	336/17696	1.25022e-05	0.000652322	0.000547311	SLC2A6/SLC38A1/SLC10A1/CLDN4/TTYH3/FXYD1/SLCO1B3/SFXN3/CLIC3/SLC6A6/SLC36A1/SLC52A2/CLIC1/FXYD3/SLC1A5/MFSD2A/SLC25A15/SLC9A1/SLC22A1/SLC51A/ANO1/ABCC1/SLC7A8/SLC6A8/SLC27A2/SLC7A7/MFSD10/SLC6A9/CFTR/SLC7A1/SLC25A24/SLC27A5/SLC6A13/SLC1A7/SLC2A1/SLC16A3/SLC43A2/LRRC8B/SLC1A3	39
MF	GO:0043394	proteoglycan binding	10/989	36/17696	1.90439e-05	0.000938439	0.000787369	COMP/AGRN/PTPRC/GPNMB/PLA2G2D/ITGA2/FCN2/TNC/HRG/CTSK	10
MF	GO:0048306	calcium-dependent protein binding	13/989	61/17696	2.57036e-05	0.00119995	0.00100679	S100A1/S100A6/SYT8/S100A4/SLC9A1/S100A11/CPLX2/SNAP25/FCN2/TNNC1/S100P/VLDLR/ANXA2	13
MF	GO:0061135	endopeptidase regulator activity	25/989	182/17696	2.87787e-05	0.00127634	0.00107087	PTTG1/ITIH5/CD109/PI3/SERPINC1/SERPINI1/C3P1/SFRP2/SERPINE2/RENBP/BIRC3/TIMP2/RARRES1/CD27/HRG/LEF1/PCSK1N/LPA/SPP2/CST1/SPINT2/WFDC2/BIRC5/PAPLN/SPINT1	25
MF	GO:0061134	peptidase regulator activity	28/989	219/17696	3.72226e-05	0.00144594	0.00121317	PTTG1/FBLN1/ITIH5/CD109/PI3/SERPINC1/SERPINI1/C3P1/SFRP2/SERPINE2/RENBP/BIRC3/TIMP2/RARRES1/PYCARD/CD27/HRG/LEF1/PCSK1N/LPA/SPP2/CST1/SPINT2/WFDC2/BIRC5/PAPLN/SPINT1/CTSC	28
MF	GO:0015171	amino acid transmembrane transporter activity	14/989	72/17696	3.78179e-05	0.00144594	0.00121317	SLC38A1/SFXN3/SLC6A6/SLC36A1/SLC1A5/SLC25A15/SLC7A8/SLC7A7/SLC6A9/SLC7A1/SLC6A13/SLC1A7/SLC43A2/SLC1A3	14
MF	GO:0005506	iron ion binding	22/989	152/17696	3.81131e-05	0.00144594	0.00121317	CYP1A2/CYP4A11/CYP3A43/CYP4A22/CYP3A5/CYP2C9/ALOX5/CYP39A1/CYP2A7/CYP3A4/CYP2B6/SCD5/CYP2C8/CYP2A6/RRM2/CYP2S1/P3H3/CYP8B1/CYP2A13/CYP4F2/MELTF/EGLN3	22
MF	GO:0005342	organic acid transmembrane transporter activity	22/989	153/17696	4.22116e-05	0.00144594	0.00121317	SLC38A1/SLC10A1/SLCO1B3/SFXN3/SLC6A6/SLC36A1/SLC1A5/MFSD2A/SLC25A15/SLC51A/SLC7A8/SLC6A8/SLC27A2/SLC7A7/SLC6A9/SLC7A1/SLC27A5/SLC6A13/SLC1A7/SLC16A3/SLC43A2/SLC1A3	22
MF	GO:0046943	carboxylic acid transmembrane transporter activity	22/989	153/17696	4.22116e-05	0.00144594	0.00121317	SLC38A1/SLC10A1/SLCO1B3/SFXN3/SLC6A6/SLC36A1/SLC1A5/MFSD2A/SLC25A15/SLC51A/SLC7A8/SLC6A8/SLC27A2/SLC7A7/SLC6A9/SLC7A1/SLC27A5/SLC6A13/SLC1A7/SLC16A3/SLC43A2/SLC1A3	22
MF	GO:0004866	endopeptidase inhibitor activity	24/989	175/17696	4.23837e-05	0.00144594	0.00121317	PTTG1/ITIH5/CD109/PI3/SERPINC1/SERPINI1/C3P1/SERPINE2/RENBP/BIRC3/TIMP2/RARRES1/CD27/HRG/LEF1/PCSK1N/LPA/SPP2/CST1/SPINT2/WFDC2/BIRC5/PAPLN/SPINT1	24
MF	GO:0050839	cell adhesion molecule binding	50/989	499/17696	4.59761e-05	0.0015104	0.00126726	FLNA/ANLN/FMNL2/ITGA3/COMP/PKM/PKP3/ITGAV/FSCN1/SFN/CIB2/SRC/ADAM8/DBN1/CLIC1/DSG2/SFRP2/TACSTD2/GPNMB/ENO1/FERMT3/CAPG/PFKP/S100A11/COL16A1/ADAM9/TIMP2/CCNB2/MMP14/ITGA2/POSTN/COL3A1/ITGB4/CTNND2/EDIL3/ASAP1/SPP1/ITGB2/LAMA5/LAMB1/PROM1/OLFM4/IQGAP1/S100P/ALDOA/SYK/TES/ICAM1/ANXA2/NDRG1	50
MF	GO:0048029	monosaccharide binding	14/989	75/17696	6.06934e-05	0.00192268	0.00161317	CD209/HKDC1/ALDOB/COLEC10/LGALS9/G6PD/PFKP/SLC2A5/HK3/P3H3/HK2/ALDOA/EGLN3/FBP1	14
MF	GO:0008009	chemokine activity	11/989	49/17696	6.44674e-05	0.00197181	0.00165439	CXCL9/CXCL6/CXCL5/CXCL1/CXCL11/CCL28/CCL5/CXCL8/CXCL14/CCL25/CCL20	11
MF	GO:0030414	peptidase inhibitor activity	24/989	182/17696	8.00053e-05	0.00236549	0.00198469	PTTG1/ITIH5/CD109/PI3/SERPINC1/SERPINI1/C3P1/SERPINE2/RENBP/BIRC3/TIMP2/RARRES1/CD27/HRG/LEF1/PCSK1N/LPA/SPP2/CST1/SPINT2/WFDC2/BIRC5/PAPLN/SPINT1	24
MF	GO:0044548	S100 protein binding	6/989	15/17696	9.70838e-05	0.00277785	0.00233067	S100A1/S100A6/S100A11/ANXA2P2/IQGAP1/ANXA2	6
MF	GO:0005201	extracellular matrix structural constituent	22/989	163/17696	0.000110717	0.00306894	0.0025749	SRPX2/FBLN1/COL1A2/COMP/AGRN/LAMC2/CTHRC1/COL4A5/EMILIN2/VCAN/COL16A1/COL1A1/MUC6/POSTN/COL3A1/TNC/EDIL3/MATN3/LAMA5/LAMB1/MFAP2/COL9A2	22
MF	GO:0004857	enzyme inhibitor activity	39/989	375/17696	0.00014226	0.00382378	0.00320823	PTTG1/TRIB3/PPP1R14D/FBXO5/APOC3/SPRED1/ITIH5/PKIB/CD109/PI3/SERPINC1/SERPINI1/SFN/TESC/C3P1/SERPINE2/RENBP/BIRC3/TIMP2/ANXA2P2/RARRES1/CD27/HRG/LEF1/PCSK1N/LPA/SPP2/CST1/CDKN2A/SPINT2/IQGAP1/ARL2/CDKN1C/WFDC2/ELFN1/BIRC5/PAPLN/SPINT1/ANXA2	39
MF	GO:0043395	heparan sulfate proteoglycan binding	6/989	16/17696	0.000148004	0.00386117	0.0032396	COMP/AGRN/PTPRC/PLA2G2D/ITGA2/HRG	6
MF	GO:0015179	L-amino acid transmembrane transporter activity	11/989	54/17696	0.000163954	0.00415507	0.00348619	SLC38A1/SLC36A1/SLC1A5/SLC25A15/SLC7A8/SLC7A7/SLC6A9/SLC7A1/SLC1A7/SLC43A2/SLC1A3	11
MF	GO:0005522	profilin binding	5/989	11/17696	0.00018787	0.0046289	0.00388374	WIPF1/RHOQ/DBN1/ENAH/FMNL1	5
MF	GO:0043178	alcohol binding	14/989	85/17696	0.000244636	0.00581619	0.0048799	APOC3/APOA5/ADH4/OSBPL3/GRAMD1A/TSPO/APOF/ADAP2/ITPR3/ADAP1/GRAMD1B/PROM1/CRABP2/RBP2	14
MF	GO:0003688	DNA replication origin binding	7/989	24/17696	0.000249172	0.00581619	0.0048799	MCM6/CDC6/DDX11/CDC45/ORC1/MCM2/MCM4	7
MF	GO:0042379	chemokine receptor binding	12/989	66/17696	0.000260238	0.00591874	0.00496594	TFF2/CXCL9/CXCL6/CXCL5/CXCL1/CXCL11/CCL28/CCL5/CXCL8/CXCL14/CCL25/CCL20	12
MF	GO:0005518	collagen binding	12/989	67/17696	0.000301142	0.00664725	0.00557717	ITGA3/COMP/DDR1/ADAM9/CD44/ITGA2/ADGRG1/MMP12/CTSK/COCH/MMP9/MRC2	12
MF	GO:0035325	Toll-like receptor binding	5/989	12/17696	0.000307257	0.00664725	0.00557717	S100A9/LY96/TLR2/S100A8/SYK	5
MF	GO:0005504	fatty acid binding	8/989	34/17696	0.000456888	0.00964904	0.00809574	S100A9/FABP5/RIDA/ALOX5AP/S100A8/STX3/FABP3/PRR7	8
MF	GO:0004032	alditol:NADP+ 1-oxidoreductase activity	5/989	13/17696	0.000476374	0.0098266	0.00824471	AKR1B10/ADH4/AKR1B15/AKR1D1/AKR1B1	5
MF	GO:0031406	carboxylic acid binding	23/989	193/17696	0.000498643	0.0100522	0.00843398	S100A9/PCK1/FABP5/AGRN/AGXT/RIDA/ALOX5AP/HMMR/VCAN/HAPLN3/CD44/S100A8/P3H3/TAT/CPS1/GNMT/STX3/FOLR1/CRABP2/FABP3/EGLN3/PRR7/SLC1A3	23
MF	GO:0001968	fibronectin binding	7/989	27/17696	0.000551862	0.0108778	0.0091267	IGFBP6/FBLN1/ITGA3/ITGAV/SFRP2/LPA/CTSK	7
MF	GO:0019842	vitamin binding	18/989	138/17696	0.000683303	0.0131759	0.0110548	SDS/AGXT/CTH/ADH4/GPT2/SEC14L2/AFM/AADAT/TCN2/P3H3/GPT/TAT/GNMT/FOLR1/CRABP2/EGLN3/RBP2/ETNPPL	18
MF	GO:0005343	organic acid:sodium symporter activity	7/989	28/17696	0.000700669	0.0132233	0.0110946	SLC38A1/SLC10A1/SLC6A6/SLC6A8/SLC6A9/SLC6A13/SLC1A3	7
MF	GO:0008483	transaminase activity	6/989	21/17696	0.000788239	0.014566	0.0122212	AGXT/GPT2/AADAT/GPT/TAT/ETNPPL	6
MF	GO:0017147	Wnt-protein binding	8/989	37/17696	0.000837191	0.0151549	0.0127152	FZD6/TYRO3/SFRP5/CTHRC1/FZD7/SFRP2/FZD1/APCDD1	8
MF	GO:0005319	lipid transporter activity	17/989	131/17696	0.00100806	0.017883	0.0150042	SLC10A1/SLCO1B3/APOA5/PLTP/OSBPL3/GRAMD1A/MFSD2A/APOF/SLC51A/ABCC1/SLC27A2/CFHR4/ABCA8/GRAMD1B/SLC27A5/ABCB4/FABP3	17
MF	GO:0043177	organic acid binding	23/989	205/17696	0.00115026	0.0200055	0.016785	S100A9/PCK1/FABP5/AGRN/AGXT/RIDA/ALOX5AP/HMMR/VCAN/HAPLN3/CD44/S100A8/P3H3/TAT/CPS1/GNMT/STX3/FOLR1/CRABP2/FABP3/EGLN3/PRR7/SLC1A3	23
MF	GO:0072341	modified amino acid binding	13/989	89/17696	0.00129603	0.0216744	0.0181853	GSTP1/ANXA13/SYT8/SYT13/PTGES/ANXA2P2/CPS1/ASAP1/GNMT/GRAMD1B/FOLR1/GSTM1/ANXA2	13
MF	GO:0016769	transferase activity, transferring nitrogenous groups	6/989	23/17696	0.0013322	0.0216744	0.0181853	AGXT/GPT2/AADAT/GPT/TAT/ETNPPL	6
MF	GO:0005125	cytokine activity	24/989	220/17696	0.0013419	0.0216744	0.0181853	CXCL9/CXCL6/TGFB1/CXCL5/CXCL1/CXCL11/LIF/CMTM3/TNFRSF11B/CMTM7/CCL28/CSF1/SPP1/CCL5/EPO/CXCL8/IL18/CXCL14/AREG/TNFSF13B/LTB/CCL25/CCL20/CLCF1	24
MF	GO:0015175	neutral amino acid transmembrane transporter activity	7/989	31/17696	0.00134396	0.0216744	0.0181853	SLC38A1/SFXN3/SLC36A1/SLC1A5/SLC7A8/SLC6A9/SLC43A2	7
MF	GO:0023026	MHC class II protein complex binding	5/989	16/17696	0.0014048	0.022251	0.018669	HLA-DOB/PKM/HLA-DRA/HLA-DOA/HLA-DMB	5
MF	GO:0019203	carbohydrate phosphatase activity	4/989	10/17696	0.00155193	0.0237338	0.0199132	G6PC3/G6PC/FBP1/PFKFB3	4
MF	GO:0050308	sugar-phosphatase activity	4/989	10/17696	0.00155193	0.0237338	0.0199132	G6PC3/G6PC/FBP1/PFKFB3	4
MF	GO:0008028	monocarboxylic acid transmembrane transporter activity	9/989	51/17696	0.0018693	0.0271725	0.0227982	SLC10A1/SLCO1B3/MFSD2A/SLC51A/SLC6A8/SLC27A2/SLC27A5/SLC6A13/SLC16A3	9
MF	GO:0005416	amino acid:cation symporter activity	5/989	17/17696	0.00189931	0.0271725	0.0227982	SLC38A1/SLC36A1/SLC6A9/SLC6A13/SLC1A3	5
MF	GO:0035173	histone kinase activity	5/989	17/17696	0.00189931	0.0271725	0.0227982	PRKAA2/CHEK1/CDK1/CCNB1/AURKB	5
MF	GO:0050664	oxidoreductase activity, acting on NAD(P)H, oxygen as acceptor	5/989	17/17696	0.00189931	0.0271725	0.0227982	KMO/NCF2/DUOX2/CYBB/MICAL1	5
MF	GO:0140375	immune receptor activity	16/989	128/17696	0.00207707	0.0292438	0.0245361	HLA-DQB2/HLA-DOB/HLA-DQA2/KRT17/IL27RA/HLA-DRA/HLA-DOA/IL2RB/IL2RG/CXCR3/CD44/OSMR/FCER1G/CCR1/HLA-DQA1/C3AR1	16
MF	GO:0023023	MHC protein complex binding	6/989	25/17696	0.00212386	0.0294353	0.0246968	HLA-DOB/PKM/HLA-DRA/HLA-DOA/CD8A/HLA-DMB	6
MF	GO:0005536	glucose binding	4/989	11/17696	0.00233139	0.0308444	0.0258791	HKDC1/G6PD/HK3/HK2	4
MF	GO:0045236	CXCR chemokine receptor binding	4/989	11/17696	0.00233139	0.0308444	0.0258791	TFF2/CXCL9/CXCL11/CXCL8	4
MF	GO:0050786	RAGE receptor binding	4/989	11/17696	0.00233139	0.0308444	0.0258791	S100A9/S100A4/S100A8/S100P	4
MF	GO:0005496	steroid binding	13/989	95/17696	0.00236462	0.0308444	0.0258791	APOC3/APOA5/OSBPL3/CYP3A4/GRAMD1A/TSPO/APOF/PAQR5/PAQR8/AKR1D1/PDIA2/GRAMD1B/PROM1	13
MF	GO:0019887	protein kinase regulator activity	20/989	180/17696	0.00262372	0.0337281	0.0282985	TRIB3/SPRED1/TGFB1/PKIB/SFN/TESC/CD24/NCKAP1L/CCNB2/CCND2/CCNF/RAC2/CCNE1/CCL5/EPO/CCNB1/CDKN2A/IQGAP1/CDKN1C/CKS2	20
MF	GO:0019207	kinase regulator activity	22/989	207/17696	0.00288708	0.036123	0.0303079	GSTP1/TRIB3/SPRED1/TGFB1/PKIB/SFN/TESC/SOCS2/CD24/NCKAP1L/CCNB2/CCND2/CCNF/RAC2/CCNE1/CCL5/EPO/CCNB1/CDKN2A/IQGAP1/CDKN1C/CKS2	22
MF	GO:0008201	heparin binding	19/989	169/17696	0.00290206	0.036123	0.0303079	ANG/CXCL6/APOA5/COMP/SERPINC1/LAMC2/PTPRC/CXCL11/APLP1/SOD3/SERPINE2/GPNMB/PLA2G2D/POSTN/HRG/FGFR1/LPA/ADGRG1/MMP7	19
MF	GO:0048018	receptor ligand activity	42/989	482/17696	0.00293219	0.036123	0.0303079	PROK1/CXCL9/CXCL6/TGFB1/CXCL5/JAG1/NMB/PTHLH/CXCL1/COLEC10/SEMA6A/CXCL11/DKK1/LIF/CMTM3/SFRP2/GPNMB/TGFA/TNFRSF11B/NBL1/GUCA2A/TTR/CMTM7/CCL28/CSF1/TFF1/FNDC5/SPP1/CCL5/EPO/CXCL8/IL18/CXCL14/STC2/AREG/TNFSF13B/LTB/HAMP/CCL25/CCL20/CLCF1/NTS	42
MF	GO:0008236	serine-type peptidase activity	20/989	182/17696	0.00298427	0.0362609	0.0304236	PCSK1/KLKB1/MMP2/PRSS2/MMP1/TMPRSS3/ADAM8/SCPEP1/HGFAC/F9/CPVL/PLAU/HTRA3/F12/PRSS3/LPA/PRSS22/MMP7/MMP9/CTSC	20
MF	GO:0005543	phospholipid binding	38/989	427/17696	0.00317968	0.0381132	0.0319777	TREM2/APOC3/CPNE7/JAG1/PLA2G7/APOA5/PLEK/JCHAIN/ATP13A2/FZD7/PLTP/ANXA13/SYT8/PLA2G2D/SYT13/PFN2/MYOF/SLC9A1/ADAP2/SEC14L2/ANXA2P2/KCNQ1/BAIAP2L2/RACGAP1/GSDME/ITPR3/CPS1/ASAP1/ADAP1/GRAMD1B/LAPTM4B/NCF4/ARHGAP9/ANXA10/IQGAP1/PLCB1/PTAFR/ANXA2	38
MF	GO:1902936	phosphatidylinositol bisphosphate binding	14/989	110/17696	0.00325325	0.0384751	0.0322813	PLEK/ATP13A2/FZD7/PFN2/SLC9A1/ADAP2/ANXA2P2/KCNQ1/GSDME/ASAP1/ADAP1/LAPTM4B/PLCB1/ANXA2	14
MF	GO:0038187	pattern recognition receptor activity	4/989	12/17696	0.00334346	0.038534	0.0323308	LY96/TLR2/PGLYRP2/PTAFR	4
MF	GO:0042169	SH2 domain binding	7/989	36/17696	0.00334512	0.038534	0.0323308	SQSTM1/SIT1/PAG1/SRC/SHCBP1/FGFR1/SYK	7
MF	GO:0030546	signaling receptor activator activity	42/989	487/17696	0.00352799	0.0397803	0.0333765	PROK1/CXCL9/CXCL6/TGFB1/CXCL5/JAG1/NMB/PTHLH/CXCL1/COLEC10/SEMA6A/CXCL11/DKK1/LIF/CMTM3/SFRP2/GPNMB/TGFA/TNFRSF11B/NBL1/GUCA2A/TTR/CMTM7/CCL28/CSF1/TFF1/FNDC5/SPP1/CCL5/EPO/CXCL8/IL18/CXCL14/STC2/AREG/TNFSF13B/LTB/HAMP/CCL25/CCL20/CLCF1/NTS	42
MF	GO:1901681	sulfur compound binding	25/989	250/17696	0.003543	0.0397803	0.0333765	GSTP1/ANG/CXCL6/APOA5/COMP/AGRN/SERPINC1/LAMC2/PTPRC/CXCL11/APLP1/SOD3/SERPINE2/GPNMB/PLA2G2D/PTGES/ITGA2/POSTN/HRG/GNMT/FGFR1/LPA/GSTM1/ADGRG1/MMP7	25
MF	GO:0004252	serine-type endopeptidase activity	18/989	160/17696	0.0036638	0.0406223	0.0340829	PCSK1/KLKB1/MMP2/PRSS2/MMP1/TMPRSS3/ADAM8/HGFAC/F9/PLAU/HTRA3/F12/PRSS3/LPA/PRSS22/MMP7/MMP9/CTSC	18
MF	GO:0016825	hydrolase activity, acting on acid phosphorus-nitrogen bonds	20/989	186/17696	0.00383056	0.0413487	0.0346923	PCSK1/KLKB1/MMP2/PRSS2/MMP1/TMPRSS3/ADAM8/SCPEP1/HGFAC/F9/CPVL/PLAU/HTRA3/F12/PRSS3/LPA/PRSS22/MMP7/MMP9/CTSC	20
MF	GO:0017171	serine hydrolase activity	20/989	186/17696	0.00383056	0.0413487	0.0346923	PCSK1/KLKB1/MMP2/PRSS2/MMP1/TMPRSS3/ADAM8/SCPEP1/HGFAC/F9/CPVL/PLAU/HTRA3/F12/PRSS3/LPA/PRSS22/MMP7/MMP9/CTSC	20
MF	GO:0016645	oxidoreductase activity, acting on the CH-NH group of donors	6/989	28/17696	0.0039155	0.0413487	0.0346923	PYCR1/AASS/MTHFD1L/PRODH/SMOX/MTHFD2	6
MF	GO:1901981	phosphatidylinositol phosphate binding	18/989	161/17696	0.00391577	0.0413487	0.0346923	PLEK/ATP13A2/FZD7/PFN2/SLC9A1/ADAP2/ANXA2P2/KCNQ1/RACGAP1/GSDME/ASAP1/ADAP1/LAPTM4B/NCF4/ARHGAP9/IQGAP1/PLCB1/ANXA2	18
MF	GO:0050840	extracellular matrix binding	9/989	57/17696	0.00410021	0.0421923	0.0354002	ITGA3/AGRN/ITGAV/ADAM9/ANXA2P2/ITGA2/SPP1/ADGRG1/ANXA2	9
MF	GO:0019838	growth factor binding	16/989	137/17696	0.00413251	0.0421923	0.0354002	IGFBP6/SRPX2/IGFALS/CD109/COL1A2/RHBDF2/ITGAV/TRIM16/IL2RB/IL2RG/COL1A1/OSMR/COL3A1/ITGB4/HTRA3/FGFR1	16
MF	GO:0043138	3'-5' DNA helicase activity	5/989	20/17696	0.00413836	0.0421923	0.0354002	MCM6/RECQL4/GINS1/CDC45/MCM2	5
MF	GO:0009055	electron transfer activity	14/989	114/17696	0.00450846	0.0454432	0.0381278	CYP1A2/ME1/TXNRD1/NCF2/COX7B2/CYBB/AKR1B1/NDUFA4L2/C15orf48/IDO1/HSD17B6/NQO1/ASPH/RDH16	14
MF	GO:0005283	amino acid:sodium symporter activity	4/989	13/17696	0.00461772	0.0460216	0.038613	SLC38A1/SLC6A9/SLC6A13/SLC1A3	4
MF	GO:0048365	Rac GTPase binding	10/989	69/17696	0.00479957	0.0473024	0.0396876	FLNA/EPS8L3/ARHGEF2/NCKAP1L/NCF2/RCC2/IQGAP1/VAV1/SH3BP1/FMNL1	10
MF	GO:0008106	alcohol dehydrogenase (NADP+) activity	5/989	21/17696	0.00518528	0.0497867	0.041772	AKR1B10/ADH4/AKR1B15/AKR1D1/AKR1B1	5
MF	GO:0019200	carbohydrate kinase activity	5/989	21/17696	0.00518528	0.0497867	0.041772	HKDC1/PFKP/HK3/HK2/PFKFB3	5
MF	GO:0016614	oxidoreductase activity, acting on CH-OH group of donors	15/989	128/17696	0.00522003	0.0497867	0.041772	PGD/AKR1B10/CYP4A22/ME1/ADH4/G6PD/AKR1B15/IMPDH1/AKR1D1/AKR1B1/HAO2/HSD17B6/DCXR/GPD2/RDH16	15
MF	GO:0015485	cholesterol binding	8/989	49/17696	0.00541199	0.0505309	0.0423964	APOC3/APOA5/OSBPL3/GRAMD1A/TSPO/APOF/GRAMD1B/PROM1	8
MF	GO:0016538	cyclin-dependent protein serine/threonine kinase regulator activity	8/989	49/17696	0.00541199	0.0505309	0.0423964	CCNB2/CCND2/CCNF/CCNE1/CCNB1/CDKN2A/CDKN1C/CKS2	8
MF	GO:0004867	serine-type endopeptidase inhibitor activity	12/989	94/17696	0.00604489	0.0558523	0.0468612	ITIH5/CD109/PI3/SERPINC1/SERPINI1/SERPINE2/HRG/PCSK1N/SPINT2/WFDC2/PAPLN/SPINT1	12
MF	GO:0070330	aromatase activity	4/989	14/17696	0.00618199	0.0565302	0.0474299	CYP3A43/CYP3A5/CYP2A7/CYP2A13	4
