# Supplementary material for: Prognostic Prediction Model for Glioblastoma: A Ferroptosis-Related Gene Prediction Model and Independent External Validation
Source: J Clin Med. 2023 Feb 8;12(4):1341. doi: 10.3390/jcm12041341 (PMC9960289; doi:10.3390/jcm12041341)
Supplement: Supplementary file 1 [file jcm-12-01341-s001.zip › Supplementary Table S6.xlsx]

## Sheet: Supplementla Table S6
Enrichment analysis of GO among all DEGs between low- and high-risk in CGGA										Enrichment analysis of KEGG among all DEGs between low- and high-risk in CGGA
ONTOLOGY	ID	Description	BgRatio	pvalue	p.adjust	qvalue	geneID	Count		ID	Description	BgRatio	pvalue	p.adjust	qvalue	geneID	Count
BP	GO:0099565	chemical synaptic transmission, postsynaptic	108/18670	3.98717e-05	0.00573771	0.00355911	CBLN1/CHRNA4/GABRB3	3		hsa05033	Nicotine addiction	40/8081	0.000353904	0.00530857	0.00335278		2
BP	GO:0060080	inhibitory postsynaptic potential	17/18670	5.12296e-05	0.00573771	0.00355911	CHRNA4/GABRB3	2		hsa00130	Ubiquinone and other terpenoid-quinone biosynthesis	11/8081	0.00814207	0.0610656	0.0385677		1
BP	GO:0060078	regulation of postsynaptic membrane potential	140/18670	8.64044e-05	0.00645153	0.00400189	CBLN1/CHRNA4/GABRB3	3		hsa00360	Phenylalanine metabolism	17/8081	0.0125599	0.0627993	0.0396627		1
CC	GO:0034702	ion channel complex	301/19717	0.00113171	0.016129	0.00947604	CHRNA4/DPP10/GABRB3	3		hsa00601	Glycosphingolipid biosynthesis - lacto and neolacto series	27/8081	0.0198864	0.0661038	0.0417498		1
CC	GO:0045211	postsynaptic membrane	323/19717	0.00138652	0.016129	0.00947604	CBLN1/CHRNA4/GABRB3	3		hsa04080	Neuroactive ligand-receptor interaction	341/8081	0.0237916	0.0661038	0.0417498		2
CC	GO:1902495	transmembrane transporter complex	324/19717	0.00139889	0.016129	0.00947604	CHRNA4/DPP10/GABRB3	3		hsa00350	Tyrosine metabolism	36/8081	0.0264415	0.0661038	0.0417498		1
CC	GO:1990351	transporter complex	332/19717	0.00150037	0.016129	0.00947604	CHRNA4/DPP10/GABRB3	3
CC	GO:0097060	synaptic membrane	432/19717	0.00317607	0.0273142	0.0160475	CBLN1/CHRNA4/GABRB3	3
CC	GO:0098691	dopaminergic synapse	13/19717	0.00919418	0.0505691	0.0297101	CHRNA4	1
CC	GO:0043083	synaptic cleft	14/19717	0.00989816	0.0505691	0.0297101	CBLN1	1
CC	GO:0098688	parallel fiber to Purkinje cell synapse	16/19717	0.0113047	0.0505691	0.0297101	CBLN1	1
CC	GO:0005858	axonemal dynein complex	17/19717	0.0120073	0.0505691	0.0297101	DRC1	1
CC	GO:0005892	acetylcholine-gated channel complex	17/19717	0.0120073	0.0505691	0.0297101	CHRNA4	1
CC	GO:1902711	GABA-A receptor complex	19/19717	0.0134111	0.0505691	0.0297101	GABRB3	1
CC	GO:1902710	GABA receptor complex	20/19717	0.0141123	0.0505691	0.0297101	GABRB3	1
CC	GO:0032982	myosin filament	22/19717	0.0155133	0.0513133	0.0301474	MYBPH	1
CC	GO:0097546	ciliary base	35/19717	0.0245749	0.0754802	0.0443458	FAM183A	1
CC	GO:0009897	external side of plasma membrane	393/19717	0.0307843	0.0850955	0.0499949	CHRNA4/GFRA1	2
CC	GO:0034707	chloride channel complex	50/19717	0.0349344	0.0850955	0.0499949	GABRB3	1
CC	GO:0060076	excitatory synapse	50/19717	0.0349344	0.0850955	0.0499949	CBLN1	1
CC	GO:0030286	dynein complex	51/19717	0.0356214	0.0850955	0.0499949	DRC1	1
MF	GO:1904315	transmitter-gated ion channel activity involved in regulation of postsynaptic membrane potential	47/17696	0.000373994	0.0089793	0.00381392	CHRNA4/GABRB3	2
MF	GO:0099529	neurotransmitter receptor activity involved in regulation of postsynaptic membrane potential	50/17696	0.000423383	0.0089793	0.00381392	CHRNA4/GABRB3	2
MF	GO:0022824	transmitter-gated ion channel activity	61/17696	0.000630127	0.0089793	0.00381392	CHRNA4/GABRB3	2
MF	GO:0022835	transmitter-gated channel activity	61/17696	0.000630127	0.0089793	0.00381392	CHRNA4/GABRB3	2
MF	GO:0098960	postsynaptic neurotransmitter receptor activity	70/17696	0.000829026	0.00903444	0.00383734	CHRNA4/GABRB3	2
MF	GO:0005230	extracellular ligand-gated ion channel activity	75/17696	0.000950994	0.00903444	0.00383734	CHRNA4/GABRB3	2
MF	GO:0030594	neurotransmitter receptor activity	117/17696	0.00229267	0.0186689	0.00792955	CHRNA4/GABRB3	2
MF	GO:0015276	ligand-gated ion channel activity	138/17696	0.00317107	0.0200834	0.00853035	CHRNA4/GABRB3	2
MF	GO:0022834	ligand-gated channel activity	138/17696	0.00317107	0.0200834	0.00853035	CHRNA4/GABRB3	2
MF	GO:0048531	beta-1,3-galactosyltransferase activity	10/17696	0.00620031	0.0353418	0.0150113	B3GALT2	1
MF	GO:0022851	GABA-gated chloride ion channel activity	13/17696	0.00805357	0.0417321	0.0177256	GABRB3	1
MF	GO:0022848	acetylcholine-gated cation-selective channel activity	16/17696	0.0099037	0.0449934	0.0191108	CHRNA4	1
MF	GO:0042166	acetylcholine binding	17/17696	0.0105197	0.0449934	0.0191108	CHRNA4	1
MF	GO:0004890	GABA-A receptor activity	19/17696	0.0117507	0.0449934	0.0191108	GABRB3	1
MF	GO:0099095	ligand-gated anion channel activity	20/17696	0.0123656	0.0449934	0.0191108	GABRB3	1
MF	GO:0016917	GABA receptor activity	22/17696	0.0135945	0.0449934	0.0191108	GABRB3	1
MF	GO:0015464	acetylcholine receptor activity	23/17696	0.0142085	0.0449934	0.0191108	CHRNA4	1
MF	GO:0035250	UDP-galactosyltransferase activity	23/17696	0.0142085	0.0449934	0.0191108	B3GALT2	1
MF	GO:0016702	oxidoreductase activity, acting on single donors with incorporation of molecular oxygen, incorporation of two atoms of oxygen	27/17696	0.0166607	0.0492276	0.0209093	HPD	1
MF	GO:0016701	oxidoreductase activity, acting on single donors with incorporation of molecular oxygen	28/17696	0.0172729	0.0492276	0.0209093	HPD	1
MF	GO:0022836	gated channel activity	343/17696	0.0183543	0.0495054	0.0210272	CHRNA4/GABRB3	2
MF	GO:0005231	excitatory extracellular ligand-gated ion channel activity	31/17696	0.0191073	0.0495054	0.0210272	CHRNA4	1
MF	GO:0008378	galactosyltransferase activity	36/17696	0.0221579	0.054913	0.0233241	B3GALT2	1
MF	GO:0008307	structural constituent of muscle	46/17696	0.0282331	0.0619403	0.0263089	MYBPH	1
MF	GO:0005216	ion channel activity	435/17696	0.0286321	0.0619403	0.0263089	CHRNA4/GABRB3	2
MF	GO:0008376	acetylgalactosaminyltransferase activity	47/17696	0.0288388	0.0619403	0.0263089	B3GALT2	1
MF	GO:0005044	scavenger receptor activity	51/17696	0.0312579	0.0619403	0.0263089	MARCO	1
MF	GO:0015459	potassium channel regulator activity	52/17696	0.0318618	0.0619403	0.0263089	DPP10	1
MF	GO:0015267	channel activity	474/17696	0.0335563	0.0619403	0.0263089	CHRNA4/GABRB3	2
MF	GO:0042165	neurotransmitter binding	55/17696	0.0336715	0.0619403	0.0263089	CHRNA4	1
MF	GO:0022803	passive transmembrane transporter activity	475/17696	0.0336868	0.0619403	0.0263089	CHRNA4/GABRB3	2
MF	GO:0005254	chloride channel activity	75/17696	0.0456578	0.0795386	0.0337837	GABRB3	1
MF	GO:0038024	cargo receptor activity	76/17696	0.0462536	0.0795386	0.0337837	MARCO	1
MF	GO:0001540	amyloid-beta binding	78/17696	0.0474441	0.0795386	0.0337837	MARCO	1
