# Supplementary material for: Prognostic Prediction Model for Glioblastoma: A Ferroptosis-Related Gene Prediction Model and Independent External Validation
Source: J Clin Med. 2023 Feb 8;12(4):1341. doi: 10.3390/jcm12041341 (PMC9960289; doi:10.3390/jcm12041341)
Supplement: Supplementary file 1 [file jcm-12-01341-s001.zip › Supplementary Table S7.xlsx]

## Sheet: Supplemental Table S7
Enrichment analysis of GO among all DEGs between low- and high-risk in GEO											Enrichment analysis of KEGG among all DEGs between low- and high-risk in GEO
ONTOLOGY	ID	Description	GeneRatio	BgRatio	pvalue	p.adjust	qvalue	geneID	Count		ID	Description	GeneRatio	BgRatio	pvalue	p.adjust	qvalue	geneID	Count
BP	GO:0006614	SRP-dependent cotranslational protein targeting to membrane	26/175	105/18670	4.35704e-30	1.33979e-26	1.0833e-26	RPS24/RPL31/RPL41/RPL9/RPS12/SRP9/RPS23/RPS27/RPL15/RPL30/RPS10/RPL7/RPS29/RPL32/RPS25/RPL37/RPS6/RPL10A/RPL11/RPL38/RPS18/RPL6/RPL34/RPS16/RPS21/RPS5	26		hsa03010	Ribosome	26/124	158/8105	3.38048e-20	7.33564e-18	6.29836e-18		26
BP	GO:0006613	cotranslational protein targeting to membrane	26/175	109/18670	1.27879e-29	1.96614e-26	1.58974e-26	RPS24/RPL31/RPL41/RPL9/RPS12/SRP9/RPS23/RPS27/RPL15/RPL30/RPS10/RPL7/RPS29/RPL32/RPS25/RPL37/RPS6/RPL10A/RPL11/RPL38/RPS18/RPL6/RPL34/RPS16/RPS21/RPS5	26		hsa05171	Coronavirus disease - COVID-19	27/124	232/8105	5.98053e-17	6.48888e-15	5.57134e-15		27
BP	GO:0045047	protein targeting to ER	26/175	118/18670	1.22737e-28	1.25805e-25	1.01721e-25	RPS24/RPL31/RPL41/RPL9/RPS12/SRP9/RPS23/RPS27/RPL15/RPL30/RPS10/RPL7/RPS29/RPL32/RPS25/RPL37/RPS6/RPL10A/RPL11/RPL38/RPS18/RPL6/RPL34/RPS16/RPS21/RPS5	26		hsa05020	Prion disease	22/124	273/8105	1.10301e-10	7.15697e-09	6.14497e-09		22
BP	GO:0072599	establishment of protein localization to endoplasmic reticulum	26/175	122/18670	3.14609e-28	2.41856e-25	1.95554e-25	RPS24/RPL31/RPL41/RPL9/RPS12/SRP9/RPS23/RPS27/RPL15/RPL30/RPS10/RPL7/RPS29/RPL32/RPS25/RPL37/RPS6/RPL10A/RPL11/RPL38/RPS18/RPL6/RPL34/RPS16/RPS21/RPS5	26		hsa05012	Parkinson disease	21/124	249/8105	1.31926e-10	7.15697e-09	6.14497e-09		21
BP	GO:0000184	nuclear-transcribed mRNA catabolic process, nonsense-mediated decay	25/175	120/18670	6.63847e-27	4.08266e-24	3.30107e-24	RPS24/RPL31/RPL41/RPL9/RPS12/RPS23/RPS27/RPL15/RPL30/RPS10/RPL7/RPS29/RPL32/RPS25/RPL37/RPS6/RPL10A/RPL11/RPL38/RPS18/RPL6/RPL34/RPS16/RPS21/RPS5	25		hsa00190	Oxidative phosphorylation	14/124	133/8105	1.21043e-08	5.25328e-07	4.51045e-07		14
BP	GO:0070972	protein localization to endoplasmic reticulum	26/175	147/18670	5.55298e-26	2.8459e-23	2.30108e-23	RPS24/RPL31/RPL41/RPL9/RPS12/SRP9/RPS23/RPS27/RPL15/RPL30/RPS10/RPL7/RPS29/RPL32/RPS25/RPL37/RPS6/RPL10A/RPL11/RPL38/RPS18/RPL6/RPL34/RPS16/RPS21/RPS5	26		hsa04932	Non-alcoholic fatty liver disease	14/124	150/8105	5.69353e-08	2.05916e-06	1.76799e-06		14
BP	GO:0090150	establishment of protein localization to membrane	33/175	332/18670	1.81499e-24	7.97299e-22	6.44662e-22	RPS24/RPL31/RPL41/RPL9/RPS12/SRP9/YWHAB/RPS23/RPS27/RPL15/MOAP1/RPL30/YWHAQ/RPS10/RPL7/RPS29/RPL32/RPS25/RPL37/RPS6/RPL10A/SNAP25/YWHAH/RPL11/RPL38/RPS18/MAL/RPL6/ATP1B1/RPL34/RPS16/RPS21/RPS5	33		hsa04260	Cardiac muscle contraction	11/124	87/8105	7.20792e-08	2.23446e-06	1.9185e-06		11
BP	GO:0006413	translational initiation	26/175	193/18670	8.29373e-23	3.1879e-20	2.5776e-20	RPS24/RPL31/RPL41/RPL9/RPS12/RPS23/RPS27/RPL15/RPL30/RPS10/RPL7/RPS29/RPL32/RPS25/RPL37/RPS6/RPL10A/RPL11/RPL38/RPS18/RPL6/RPL34/RPS16/RPS21/RPS5/HSPB1	26		hsa05014	Amyotrophic lateral sclerosis	21/124	364/8105	1.19617e-07	3.24461e-06	2.78581e-06		21
BP	GO:0019083	viral transcription	25/175	177/18670	1.7551e-22	5.9966e-20	4.8486e-20	RPS24/RPL31/RPL41/RPL9/RPS12/RPS23/RPS27/RPL15/RPL30/RPS10/RPL7/RPS29/RPL32/RPS25/RPL37/RPS6/RPL10A/RPL11/RPL38/RPS18/RPL6/RPL34/RPS16/RPS21/RPS5	25		hsa05022	Pathways of neurodegeneration - multiple diseases	24/124	475/8105	1.62514e-07	3.57611e-06	3.07044e-06		24
BP	GO:0006612	protein targeting to membrane	26/175	202/18670	2.74588e-22	8.44357e-20	6.82711e-20	RPS24/RPL31/RPL41/RPL9/RPS12/SRP9/RPS23/RPS27/RPL15/RPL30/RPS10/RPL7/RPS29/RPL32/RPS25/RPL37/RPS6/RPL10A/RPL11/RPL38/RPS18/RPL6/RPL34/RPS16/RPS21/RPS5	26		hsa05016	Huntington disease	19/124	306/8105	1.64798e-07	3.57611e-06	3.07044e-06		19
BP	GO:0019080	viral gene expression	25/175	191/18670	1.20942e-21	3.38089e-19	2.73364e-19	RPS24/RPL31/RPL41/RPL9/RPS12/RPS23/RPS27/RPL15/RPL30/RPS10/RPL7/RPS29/RPL32/RPS25/RPL37/RPS6/RPL10A/RPL11/RPL38/RPS18/RPL6/RPL34/RPS16/RPS21/RPS5	25		hsa05415	Diabetic cardiomyopathy	15/124	203/8105	4.11719e-07	7.6184e-06	6.54114e-06		15
BP	GO:0000956	nuclear-transcribed mRNA catabolic process	25/175	207/18670	9.10277e-21	2.33258e-18	1.88603e-18	RPS24/RPL31/RPL41/RPL9/RPS12/RPS23/RPS27/RPL15/RPL30/RPS10/RPL7/RPS29/RPL32/RPS25/RPL37/RPS6/RPL10A/RPL11/RPL38/RPS18/RPL6/RPL34/RPS16/RPS21/RPS5	25		hsa04714	Thermogenesis	16/124	232/8105	4.21294e-07	7.6184e-06	6.54114e-06		16
BP	GO:0006402	mRNA catabolic process	28/175	364/18670	7.43081e-18	1.75767e-15	1.42118e-15	RPS24/RPL31/RPL41/RPL9/RPS12/YWHAB/RPS23/RPS27/RPL15/RPL30/RPS10/RPL7/RPS29/RPL32/RPS25/UBB/RPL37/RPS6/RPL10A/RPL11/RPL38/RPS18/RPL6/RPL34/RPS16/RPS21/RPS5/HSPB1	28		hsa05010	Alzheimer disease	20/124	369/8105	6.76595e-07	1.12939e-05	9.69695e-06		20
BP	GO:0006605	protein targeting	30/175	435/18670	9.26105e-18	2.03412e-15	1.64471e-15	NCOA4/RPS24/RPL31/RPL41/RPL9/RPS12/SRP9/YWHAB/RPS23/RPS27/RPL15/RPL30/YWHAQ/RPS10/RPL7/RPS29/RPL32/RPS25/UBB/RPL37/RPS6/RPL10A/RPL11/RPL38/RPS18/RPL6/RPL34/RPS16/RPS21/RPS5	30		hsa04978	Mineral absorption	6/124	59/8105	0.000263796	0.00408884	0.00351067		6
BP	GO:0006401	RNA catabolic process	28/175	397/18670	7.15427e-17	1.46663e-14	1.18585e-14	RPS24/RPL31/RPL41/RPL9/RPS12/YWHAB/RPS23/RPS27/RPL15/RPL30/RPS10/RPL7/RPS29/RPL32/RPS25/UBB/RPL37/RPS6/RPL10A/RPL11/RPL38/RPS18/RPL6/RPL34/RPS16/RPS21/RPS5/HSPB1	28		hsa05146	Amoebiasis	7/124	102/8105	0.000918744	0.0132912	0.0114118		7
BP	GO:0042775	mitochondrial ATP synthesis coupled electron transport	14/175	97/18670	3.40184e-13	6.5379e-11	5.28628e-11	ISCU/UQCRB/COX7C/UQCRFS1/NDUFA1/COX4I1/NDUFB8/COX6A1/COX6B1/COX6C/NDUFB1/UQCR11/PARK7/UQCRQ	14		hsa04066	HIF-1 signaling pathway	7/124	109/8105	0.00135756	0.0184119	0.0158084		7
BP	GO:0042773	ATP synthesis coupled electron transport	14/175	98/18670	3.93681e-13	7.12099e-11	5.75774e-11	ISCU/UQCRB/COX7C/UQCRFS1/NDUFA1/COX4I1/NDUFB8/COX6A1/COX6B1/COX6C/NDUFB1/UQCR11/PARK7/UQCRQ	14		hsa04213	Longevity regulating pathway - multiple species	5/124	62/8105	0.00249324	0.0318255	0.0273253		5
BP	GO:0022904	respiratory electron transport chain	14/175	117/18670	4.75744e-12	8.12728e-10	6.57138e-10	ISCU/UQCRB/COX7C/UQCRFS1/NDUFA1/COX4I1/NDUFB8/COX6A1/COX6B1/COX6C/NDUFB1/UQCR11/PARK7/UQCRQ	14		hsa04510	Focal adhesion	9/124	201/8105	0.00360028	0.0433824	0.037248		9
BP	GO:0006119	oxidative phosphorylation	15/175	145/18670	6.83821e-12	1.10671e-09	8.94839e-10	ISCU/UQCRB/COX7C/UQCRFS1/NDUFA1/COX4I1/NDUFB8/COX6A1/COX6B1/COX6C/NDUFB1/COX7A2/UQCR11/PARK7/UQCRQ	15		hsa04940	Type I diabetes mellitus	4/124	43/8105	0.00406278	0.0433824	0.037248		4
BP	GO:0002181	cytoplasmic translation	13/175	100/18670	9.6386e-12	1.48193e-09	1.19823e-09	RPL31/RPL41/RPL9/RPS23/RPL15/RPL30/RPS29/RPL32/RPL10A/RPL11/RPL38/RPL6/RPS21	13		hsa05205	Proteoglycans in cancer	9/124	205/8105	0.00410019	0.0433824	0.037248		9
BP	GO:0022900	electron transport chain	16/175	186/18670	2.2575e-11	3.30563e-09	2.67279e-09	ISCU/UQCRB/COX7C/UQCRFS1/NDUFA1/COX4I1/NDUFB8/COX6A1/COX6B1/COX6C/NDUFB1/COX7A2/QDPR/UQCR11/PARK7/UQCRQ	16		hsa04933	AGE-RAGE signaling pathway in diabetic complications	6/124	100/8105	0.00419829	0.0433824	0.037248		6
BP	GO:0045333	cellular respiration	15/175	194/18670	4.40156e-10	6.15219e-08	4.9744e-08	ISCU/UQCRB/COX7C/UQCRFS1/NDUFA1/COX4I1/MDH1/NDUFB8/COX6A1/COX6B1/COX6C/NDUFB1/UQCR11/PARK7/UQCRQ	15
BP	GO:0046034	ATP metabolic process	18/175	304/18670	5.87298e-10	7.85192e-08	6.34873e-08	ISCU/UQCRB/COX7C/UQCRFS1/NDUFA1/COX4I1/NDUFB8/COX6A1/COX6B1/COX6C/NDUFB1/ATP6V1B2/COX7A2/UQCR11/PARK7/UQCRQ/ATP1B1/ALDOC	18
BP	GO:0021762	substantia nigra development	8/175	43/18670	5.56432e-09	7.12929e-07	5.76444e-07	DYNLL1/PLP1/MBP/YWHAQ/COX6B1/BASP1/CNP/YWHAH	8
BP	GO:0015980	energy derivation by oxidation of organic compounds	16/175	286/18670	1.24362e-08	1.52965e-06	1.23681e-06	ISCU/UQCRB/COX7C/UQCRFS1/NDUFA1/COX4I1/MDH1/NDUFB8/COX6A1/COX6B1/COX6C/NDUFB1/IRS2/UQCR11/PARK7/UQCRQ	16
BP	GO:0048857	neural nucleus development	8/175	62/18670	1.11516e-07	1.3189e-05	1.0664e-05	DYNLL1/PLP1/MBP/YWHAQ/COX6B1/BASP1/CNP/YWHAH	8
BP	GO:0030901	midbrain development	9/175	90/18670	1.67363e-07	1.90608e-05	1.54117e-05	DYNLL1/PLP1/MBP/YWHAQ/COX6B1/BASP1/UQCRQ/CNP/YWHAH	9
BP	GO:0010273	detoxification of copper ion	5/175	15/18670	1.90179e-07	2.01655e-05	1.6305e-05	MT1G/PARK7/MT2A/MT1X/MT1H	5
BP	GO:1990169	stress response to copper ion	5/175	15/18670	1.90179e-07	2.01655e-05	1.6305e-05	MT1G/PARK7/MT2A/MT1X/MT1H	5
BP	GO:0042274	ribosomal small subunit biogenesis	8/175	67/18670	2.06728e-07	2.11896e-05	1.7133e-05	RPS24/RPS27/RPS10/RPS6/RPL38/RPS16/RPS21/RPS5	8
BP	GO:0002576	platelet degranulation	10/175	128/18670	3.53902e-07	3.51048e-05	2.83842e-05	TF/ACTN4/TAGLN2/SOD1/FLNA/SERPINE1/VEGFA/STXBP1/FN1/TIMP1	10
BP	GO:0061687	detoxification of inorganic compound	5/175	17/18670	3.85968e-07	3.59652e-05	2.90799e-05	MT1G/PARK7/MT2A/MT1X/MT1H	5
BP	GO:0097501	stress response to metal ion	5/175	17/18670	3.85968e-07	3.59652e-05	2.90799e-05	MT1G/PARK7/MT2A/MT1X/MT1H	5
BP	GO:0046916	cellular transition metal ion homeostasis	9/175	110/18670	9.37459e-07	8.47849e-05	6.85535e-05	NCOA4/ISCU/TF/MT1G/SOD1/MT2A/SLC39A14/MT1X/MT1H	9
BP	GO:2001235	positive regulation of apoptotic signaling pathway	11/175	179/18670	1.01683e-06	8.93359e-05	7.22332e-05	YWHAB/MOAP1/YWHAQ/MLLT11/UBB/PARK7/YWHAH/RPL11/SOD1/MAL/PEA15	11
BP	GO:0006123	mitochondrial electron transport, cytochrome c to oxygen	5/175	21/18670	1.23123e-06	0.000102325	8.2736e-05	COX7C/COX4I1/COX6A1/COX6B1/COX6C	5
BP	GO:0019646	aerobic electron transport chain	5/175	21/18670	1.23123e-06	0.000102325	8.2736e-05	COX7C/COX4I1/COX6A1/COX6B1/COX6C	5
BP	GO:0046688	response to copper ion	6/175	42/18670	2.46796e-06	0.00019971	0.000161477	MT1G/PARK7/SOD1/MT2A/MT1X/MT1H	6
BP	GO:0031346	positive regulation of cell projection organization	15/175	383/18670	3.38826e-06	0.000267152	0.000216008	DYNLL1/SF3A2/PLXNB2/GPM6A/SERPINI1/ENPP2/FEZ1/STMN2/NDRG4/SYT1/VEGFA/FSCN1/RGS2/APOE/FN1	15
BP	GO:0055076	transition metal ion homeostasis	9/175	133/18670	4.57035e-06	0.000351346	0.000284083	NCOA4/ISCU/TF/MT1G/SOD1/MT2A/SLC39A14/MT1X/MT1H	9
BP	GO:0042254	ribosome biogenesis	13/175	297/18670	4.73094e-06	0.000353242	0.000285616	RPS24/RAN/RPS27/RPS10/RPL7/RPS6/RPL10A/RPL11/RPL38/RPL6/RPS16/RPS21/RPS5	13
BP	GO:0010975	regulation of neuron projection development	17/175	499/18670	4.82477e-06	0.000353242	0.000285616	SF3A2/PLXNB2/SERPINI1/FEZ1/SNAP25/YWHAH/SPOCK1/STMN2/NDRG4/SYT1/CHN1/VEGFA/DPYSL2/RGS2/APOE/FN1/SPP1	17
BP	GO:0098754	detoxification	9/175	137/18670	5.82721e-06	0.000416713	0.000336937	MT1G/PARK7/SOD1/MT2A/PRDX1/MT1X/MT1H/HBB/APOE	9
BP	GO:0010810	regulation of cell-substrate adhesion	11/175	215/18670	6.02191e-06	0.000420849	0.000340281	ACTN4/SPOCK1/FLNA/COL1A1/APOD/SERPINE1/VEGFA/FAM107A/GPM6B/S100A10/FN1	11
BP	GO:2001233	regulation of apoptotic signaling pathway	15/175	406/18670	6.85179e-06	0.000468206	0.000378572	YWHAB/MOAP1/YWHAQ/CX3CR1/MLLT11/UBB/PARK7/YWHAH/RPL11/SOD1/MAL/SERPINE1/PEA15/LGALS3/HSPB1	15
BP	GO:0030705	cytoskeleton-dependent intracellular transport	10/175	180/18670	7.83382e-06	0.000523674	0.00042342	DYNLL1/KIF5C/UBB/TUBA1B/ACTN4/UCHL1/FEZ1/TUBA1A/SOD1/HSPB1	10
BP	GO:0006122	mitochondrial electron transport, ubiquinol to cytochrome c	4/175	15/18670	9.39211e-06	0.000614484	0.000496846	UQCRB/UQCRFS1/UQCR11/UQCRQ	4
BP	GO:0030198	extracellular matrix organization	14/175	368/18670	1.00968e-05	0.000646827	0.000522997	COL6A2/ANXA2/SERPINH1/COL1A1/HTRA1/SERPINE1/NCAN/FSCN1/GPM6B/COL1A2/TGFBI/FN1/TIMP1/SPP1	14
BP	GO:0043062	extracellular structure organization	14/175	369/18670	1.04103e-05	0.000653298	0.000528229	COL6A2/ANXA2/SERPINH1/COL1A1/HTRA1/SERPINE1/NCAN/FSCN1/GPM6B/COL1A2/TGFBI/FN1/TIMP1/SPP1	14
BP	GO:0007162	negative regulation of cell adhesion	12/175	289/18670	1.87595e-05	0.00113937	0.000921251	MBP/PLXNB2/ACTN4/SPOCK1/COL1A1/APOD/SERPINE1/VEGFA/FAM107A/ANXA1/LGALS3/TGFBI	12
BP	GO:0009060	aerobic respiration	7/175	88/18670	1.8897e-05	0.00113937	0.000921251	UQCRB/COX7C/COX4I1/MDH1/COX6A1/COX6B1/COX6C	7
BP	GO:0006882	cellular zinc ion homeostasis	5/175	36/18670	2.03563e-05	0.00120376	0.000973312	MT1G/MT2A/SLC39A14/MT1X/MT1H	5
BP	GO:0071276	cellular response to cadmium ion	5/175	37/18670	2.33593e-05	0.00134527	0.00108773	MT1G/SOD1/MT2A/MT1X/MT1H	5
BP	GO:1902600	proton transmembrane transport	9/175	163/18670	2.36243e-05	0.00134527	0.00108773	COX7C/COX4I1/COX6A1/COX6B1/COX6C/ATP6V1B2/COX7A2/PARK7/ACTN4	9
BP	GO:0000028	ribosomal small subunit assembly	4/175	19/18670	2.58987e-05	0.00144797	0.00117077	RPS27/RPS10/RPL38/RPS5	4
BP	GO:0055069	zinc ion homeostasis	5/175	38/18670	2.66956e-05	0.00146555	0.00118498	MT1G/MT2A/SLC39A14/MT1X/MT1H	5
BP	GO:0042255	ribosome assembly	6/175	63/18670	2.71662e-05	0.00146555	0.00118498	RPS27/RPS10/RPL11/RPL38/RPL6/RPS5	6
BP	GO:0051291	protein heterooligomerization	8/175	128/18670	2.7912e-05	0.00147982	0.00119652	YWHAB/COL6A2/ANXA2/COL1A1/SYT1/HBB/S100A10/COL1A2	8
BP	GO:0007409	axonogenesis	15/175	468/18670	3.61797e-05	0.00188564	0.00152465	ALCAM/PLXNB2/KIF5C/IRS2/UCHL1/FEZ1/CNP/CHN1/VEGFA/DPYSL2/STXBP1/SHC1/APOE/FN1/SPP1	15
BP	GO:0045807	positive regulation of endocytosis	7/175	98/18670	3.80721e-05	0.0019512	0.00157765	TF/ACTN4/ANXA2/SERPINE1/VEGFA/DNM1/APOE	7
BP	GO:0010812	negative regulation of cell-substrate adhesion	6/175	68/18670	4.2102e-05	0.00212235	0.00171605	ACTN4/SPOCK1/COL1A1/APOD/SERPINE1/FAM107A	6
BP	GO:0032386	regulation of intracellular transport	13/175	370/18670	4.81061e-05	0.00238591	0.00192915	RAN/YWHAB/CRYAB/YWHAQ/PARK7/FEZ1/ANXA2/YWHAH/FLNA/NDRG4/APOD/STXBP1/MSN	13
BP	GO:0022604	regulation of cell morphogenesis	15/175	484/18670	5.30148e-05	0.00258763	0.00209225	PLXNB2/ENPP2/ACTN4/YWHAH/FLNA/SYT1/CHN1/VEGFA/DPYSL2/MSN/S100A10/ANXA1/APOE/FN1/SPP1	15
BP	GO:0071294	cellular response to zinc ion	4/175	23/18670	5.74594e-05	0.00276075	0.00223222	MT1G/MT2A/MT1X/MT1H	4
BP	GO:0010976	positive regulation of neuron projection development	11/175	281/18670	7.15496e-05	0.00338485	0.00273684	SF3A2/PLXNB2/SERPINI1/FEZ1/STMN2/NDRG4/SYT1/VEGFA/RGS2/APOE/FN1	11
BP	GO:0098657	import into cell	9/175	191/18670	8.13705e-05	0.00379112	0.00306534	ISCU/IRS2/PARK7/SNAP25/ATP1B1/SLC39A14/GPM6B/RGS2/DNM1	9
BP	GO:0031340	positive regulation of vesicle fusion	3/175	10/18670	9.25543e-05	0.00424783	0.00343462	ANXA2/SYT1/ANXA1	3
BP	GO:0071280	cellular response to copper ion	4/175	27/18670	0.000110597	0.00500125	0.0040438	MT1G/MT2A/MT1X/MT1H	4
BP	GO:0045744	negative regulation of G protein-coupled receptor signaling pathway	5/175	51/18670	0.000113232	0.00504621	0.00408015	YWHAB/ADM/APLP1/RGS2/DNM1	5
BP	GO:0010769	regulation of cell morphogenesis involved in differentiation	11/175	301/18670	0.000131511	0.00577711	0.00467113	PLXNB2/ACTN4/YWHAH/FLNA/CHN1/VEGFA/DPYSL2/S100A10/APOE/FN1/SPP1	11
BP	GO:0022613	ribonucleoprotein complex biogenesis	14/175	468/18670	0.000137195	0.00594192	0.00480438	RPS24/SF3A2/RAN/RPS27/RPS10/RPL7/RPS6/RPL10A/RPL11/RPL38/RPL6/RPS16/RPS21/RPS5	14
BP	GO:0008625	extrinsic apoptotic signaling pathway via death domain receptors	6/175	86/18670	0.00015738	0.00672142	0.00543466	MOAP1/PARK7/MAL/SERPINE1/PEA15/LGALS3	6
BP	GO:0006120	mitochondrial electron transport, NADH to ubiquinone	5/175	55/18670	0.000162697	0.00676071	0.00546642	ISCU/NDUFA1/NDUFB8/NDUFB1/PARK7	5
BP	GO:0032781	positive regulation of ATPase activity	5/175	55/18670	0.000162697	0.00676071	0.00546642	DYNLL1/GABARAPL2/PFN2/ATP1B1/HSPA2	5
BP	GO:0001844	protein insertion into mitochondrial membrane involved in apoptotic signaling pathway	4/175	30/18670	0.000168956	0.00692719	0.00560104	YWHAB/MOAP1/YWHAQ/YWHAH	4
BP	GO:0031338	regulation of vesicle fusion	4/175	31/18670	0.000192575	0.00779167	0.00630002	ANXA2/SYT1/STXBP1/ANXA1	4
BP	GO:0098930	axonal transport	5/175	58/18670	0.000209501	0.00825918	0.00667803	KIF5C/UCHL1/FEZ1/SOD1/HSPB1	5
BP	GO:1902041	regulation of extrinsic apoptotic signaling pathway via death domain receptors	5/175	58/18670	0.000209501	0.00825918	0.00667803	PARK7/MAL/SERPINE1/PEA15/LGALS3	5
BP	GO:0070208	protein heterotrimerization	3/175	13/18670	0.000216061	0.00830486	0.00671496	COL6A2/COL1A1/COL1A2	3
BP	GO:1900272	negative regulation of long-term synaptic potentiation	3/175	13/18670	0.000216061	0.00830486	0.00671496	CX3CR1/FAM107A/APOE	3
BP	GO:0032092	positive regulation of protein binding	6/175	93/18670	0.000241751	0.00899022	0.00726911	RAN/PARK7/ANXA2/RPL11/LGALS3/APOE	6
BP	GO:0051893	regulation of focal adhesion assembly	5/175	60/18670	0.000245969	0.00899022	0.00726911	APOD/VEGFA/FAM107A/GPM6B/S100A10	5
BP	GO:0090109	regulation of cell-substrate junction assembly	5/175	60/18670	0.000245969	0.00899022	0.00726911	APOD/VEGFA/FAM107A/GPM6B/S100A10	5
BP	GO:0150116	regulation of cell-substrate junction organization	5/175	60/18670	0.000245969	0.00899022	0.00726911	APOD/VEGFA/FAM107A/GPM6B/S100A10	5
BP	GO:0042476	odontogenesis	7/175	132/18670	0.00024851	0.00899022	0.00726911	WNT6/ADM/COL1A1/HTRA1/SERPINE1/ID3/COL1A2	7
BP	GO:0051205	protein insertion into membrane	5/175	62/18670	0.000287071	0.0102645	0.00829941	YWHAB/MOAP1/YWHAQ/YWHAH/MAL	5
BP	GO:0007044	cell-substrate junction assembly	6/175	97/18670	0.000303896	0.0106191	0.00858615	APOD/VEGFA/FAM107A/GPM6B/S100A10/FN1	6
BP	GO:0150115	cell-substrate junction organization	6/175	97/18670	0.000303896	0.0106191	0.00858615	APOD/VEGFA/FAM107A/GPM6B/S100A10/FN1	6
BP	GO:0046686	response to cadmium ion	5/175	63/18670	0.000309476	0.0106926	0.00864557	MT1G/SOD1/MT2A/MT1X/MT1H	5
BP	GO:0032388	positive regulation of intracellular transport	9/175	229/18670	0.000317844	0.0108597	0.00878066	RAN/YWHAB/YWHAQ/FEZ1/ANXA2/YWHAH/FLNA/STXBP1/MSN	9
BP	GO:0000302	response to reactive oxygen species	9/175	232/18670	0.000349645	0.0118149	0.00955306	CRYAB/PARK7/SOD1/COL1A1/APOD/PRDX1/HBB/ANXA1/APOE	9
BP	GO:0008088	axo-dendritic transport	5/175	69/18670	0.000472957	0.0158081	0.0127817	KIF5C/UCHL1/FEZ1/SOD1/HSPB1	5
BP	GO:0031589	cell-substrate adhesion	11/175	354/18670	0.000525931	0.0173896	0.0140605	ACTN4/SPOCK1/FLNA/COL1A1/APOD/SERPINE1/VEGFA/FAM107A/GPM6B/S100A10/FN1	11
BP	GO:0042273	ribosomal large subunit biogenesis	5/175	71/18670	0.000539737	0.017627	0.0142525	RPL7/RPL10A/RPL11/RPL38/RPL6	5
BP	GO:0050769	positive regulation of neurogenesis	13/175	474/18670	0.000544574	0.017627	0.0142525	SF3A2/PLXNB2/CX3CR1/SERPINI1/FEZ1/FLNA/STMN2/NDRG4/SYT1/VEGFA/RGS2/APOE/FN1	13
BP	GO:0045861	negative regulation of proteolysis	11/175	358/18670	0.000577337	0.0184928	0.0149525	GABARAPL2/CRYAB/SERPINI1/PEBP1/PARK7/SERPINH1/SPOCK1/RPL11/SERPINE1/VEGFA/TIMP1	11
BP	GO:0010951	negative regulation of endopeptidase activity	9/175	250/18670	0.00060052	0.0188342	0.0152286	CRYAB/SERPINI1/PEBP1/PARK7/SERPINH1/SPOCK1/SERPINE1/VEGFA/TIMP1	9
BP	GO:0030168	platelet activation	7/175	153/18670	0.00060637	0.0188342	0.0152286	FLNA/COL1A1/STXBP1/HBB/COL1A2/APOE/HSPB1	7
BP	GO:0051017	actin filament bundle assembly	7/175	153/18670	0.00060637	0.0188342	0.0152286	ADD3/PFN2/ACTN4/FLNA/FAM107A/FSCN1/S100A10	7
BP	GO:0046879	hormone secretion	10/175	308/18670	0.000672558	0.0206811	0.0167219	DYNLL1/CPE/IRS2/SCG5/ADM/PARK7/SNAP25/VSNL1/ANXA1/SPP1	10
BP	GO:0061572	actin filament bundle organization	7/175	157/18670	0.000706663	0.0215147	0.0173959	ADD3/PFN2/ACTN4/FLNA/FAM107A/FSCN1/S100A10	7
BP	GO:0030100	regulation of endocytosis	8/175	205/18670	0.000715645	0.0215746	0.0174443	TF/ACTN4/ANXA2/SERPINE1/VEGFA/LGALS3/DNM1/APOE	8
BP	GO:0046902	regulation of mitochondrial membrane permeability	5/175	76/18670	0.0007376	0.0220206	0.0178049	YWHAB/MOAP1/YWHAQ/CNP/YWHAH	5
BP	GO:0045666	positive regulation of neuron differentiation	11/175	371/18670	0.000774291	0.0228937	0.0185109	SF3A2/PLXNB2/SERPINI1/FEZ1/STMN2/NDRG4/SYT1/VEGFA/RGS2/APOE/FN1	11
BP	GO:0010822	positive regulation of mitochondrion organization	6/175	116/18670	0.000788475	0.0230911	0.0186705	YWHAB/MOAP1/YWHAQ/MLLT11/PARK7/YWHAH	6
BP	GO:0010970	transport along microtubule	7/175	161/18670	0.000819673	0.0232251	0.0187788	DYNLL1/KIF5C/UBB/UCHL1/FEZ1/SOD1/HSPB1	7
BP	GO:0034755	iron ion transmembrane transport	3/175	20/18670	0.000820638	0.0232251	0.0187788	ISCU/TF/SLC39A14	3
BP	GO:0051204	protein insertion into mitochondrial membrane	4/175	45/18670	0.000823433	0.0232251	0.0187788	YWHAB/MOAP1/YWHAQ/YWHAH	4
BP	GO:1900271	regulation of long-term synaptic potentiation	4/175	45/18670	0.000823433	0.0232251	0.0187788	CX3CR1/FAM107A/NRGN/APOE	4
BP	GO:0010466	negative regulation of peptidase activity	9/175	262/18670	0.000838155	0.0232251	0.0187788	CRYAB/SERPINI1/PEBP1/PARK7/SERPINH1/SPOCK1/SERPINE1/VEGFA/TIMP1	9
BP	GO:0009914	hormone transport	10/175	317/18670	0.000838369	0.0232251	0.0187788	DYNLL1/CPE/IRS2/SCG5/ADM/PARK7/SNAP25/VSNL1/ANXA1/SPP1	10
BP	GO:0001504	neurotransmitter uptake	4/175	46/18670	0.00089532	0.0245216	0.0198271	PARK7/SNAP25/GPM6B/RGS2	4
BP	GO:0001952	regulation of cell-matrix adhesion	6/175	119/18670	0.000901117	0.0245216	0.0198271	APOD/SERPINE1/VEGFA/FAM107A/GPM6B/S100A10	6
BP	GO:0043462	regulation of ATPase activity	5/175	80/18670	0.000931364	0.0251223	0.0203128	DYNLL1/GABARAPL2/PFN2/ATP1B1/HSPA2	5
BP	GO:0006364	rRNA processing	8/175	214/18670	0.000945695	0.0252871	0.0204461	RPS24/RPS27/RPL7/RPS6/RPL10A/RPL11/RPS16/RPS21	8
BP	GO:0060351	cartilage development involved in endochondral bone morphogenesis	4/175	47/18670	0.000971516	0.0255334	0.0206453	COL6A2/ANXA2/SERPINH1/COL1A1	4
BP	GO:0090151	establishment of protein localization to mitochondrial membrane	4/175	47/18670	0.000971516	0.0255334	0.0206453	YWHAB/MOAP1/YWHAQ/YWHAH	4
BP	GO:0048041	focal adhesion assembly	5/175	81/18670	0.000985209	0.0256739	0.0207588	APOD/VEGFA/FAM107A/GPM6B/S100A10	5
BP	GO:0006836	neurotransmitter transport	9/175	270/18670	0.00103544	0.0267337	0.0216158	GRM4/PFN2/PARK7/SNAP25/SYT1/STXBP1/GPM6B/RGS2/HBB	9
BP	GO:0050806	positive regulation of synaptic transmission	7/175	168/18670	0.00105141	0.0267337	0.0216158	CX3CR1/SNAP25/SYT1/STXBP1/FAM107A/NRGN/APOE	7
BP	GO:0008089	anterograde axonal transport	4/175	48/18670	0.00105216	0.0267337	0.0216158	KIF5C/FEZ1/SOD1/HSPB1	4
BP	GO:0046677	response to antibiotic	10/175	327/18670	0.00106065	0.0267337	0.0216158	CRYAB/EGR1/PARK7/RPL10A/SOD1/COL1A1/RGS2/ID3/HBB/ANXA1	10
BP	GO:0031629	synaptic vesicle fusion to presynaptic active zone membrane	3/175	22/18670	0.00109343	0.0268983	0.0217488	SNAP25/SYT1/STXBP1	3
BP	GO:0034643	establishment of mitochondrion localization, microtubule-mediated	3/175	22/18670	0.00109343	0.0268983	0.0217488	UBB/UCHL1/FEZ1	3
BP	GO:0047497	mitochondrion transport along microtubule	3/175	22/18670	0.00109343	0.0268983	0.0217488	UBB/UCHL1/FEZ1	3
BP	GO:0043270	positive regulation of ion transport	9/175	275/18670	0.00117678	0.0287191	0.023221	PARK7/ACTN4/ANXA2/FLNA/ATP1B1/HSPA2/STXBP1/LGALS3/APOE	9
BP	GO:0007411	axon guidance	9/175	276/18670	0.00120684	0.0292207	0.0236267	ALCAM/PLXNB2/KIF5C/IRS2/FEZ1/CHN1/VEGFA/DPYSL2/SHC1	9
BP	GO:0097485	neuron projection guidance	9/175	277/18670	0.00123752	0.0297294	0.024038	ALCAM/PLXNB2/KIF5C/IRS2/FEZ1/CHN1/VEGFA/DPYSL2/SHC1	9
BP	GO:0099500	vesicle fusion to plasma membrane	3/175	23/18670	0.00124882	0.0297684	0.0240695	SNAP25/SYT1/STXBP1	3
BP	GO:0060291	long-term synaptic potentiation	5/175	86/18670	0.00128982	0.0301404	0.0243703	CX3CR1/SNAP25/FAM107A/NRGN/APOE	5
BP	GO:0090559	regulation of membrane permeability	5/175	86/18670	0.00128982	0.0301404	0.0243703	YWHAB/MOAP1/YWHAQ/CNP/YWHAH	5
BP	GO:0007596	blood coagulation	10/175	336/18670	0.00129998	0.0301404	0.0243703	PRKACB/ANXA2/FLNA/COL1A1/SERPINE1/STXBP1/HBB/COL1A2/APOE/HSPB1	10
BP	GO:0016072	rRNA metabolic process	8/175	225/18670	0.00130363	0.0301404	0.0243703	RPS24/RPS27/RPL7/RPS6/RPL10A/RPL11/RPS16/RPS21	8
BP	GO:0048260	positive regulation of receptor-mediated endocytosis	4/175	51/18670	0.00132216	0.0303407	0.0245322	TF/ANXA2/SERPINE1/VEGFA	4
BP	GO:0031579	membrane raft organization	3/175	24/18670	0.00141745	0.0320661	0.0259273	ANXA2/MAL/S100A10	3
BP	GO:0051346	negative regulation of hydrolase activity	12/175	463/18670	0.00143954	0.0320661	0.0259273	CRYAB/SERPINI1/PEBP1/PARK7/SERPINH1/SPOCK1/SERPINE1/VEGFA/RGS2/ANXA1/LGALS3/TIMP1	12
BP	GO:0007599	hemostasis	10/175	341/18670	0.0014509	0.0320661	0.0259273	PRKACB/ANXA2/FLNA/COL1A1/SERPINE1/STXBP1/HBB/COL1A2/APOE/HSPB1	10
BP	GO:0001894	tissue homeostasis	8/175	229/18670	0.00145776	0.0320661	0.0259273	MBP/TF/LIPA/SOD1/PRDX1/VEGFA/HSPB1/SPP1	8
BP	GO:0022406	membrane docking	7/175	178/18670	0.00146852	0.0320661	0.0259273	DYNLL1/SNAP25/TUBA1A/NDRG4/SYT1/STXBP1/MSN	7
BP	GO:0050821	protein stabilization	7/175	178/18670	0.00146852	0.0320661	0.0259273	CRYAB/PFN2/PARK7/RPL11/FLNA/ATP1B1/STXBP1	7
BP	GO:0031647	regulation of protein stability	9/175	284/18670	0.00147035	0.0320661	0.0259273	TF/CRYAB/PFN2/PARK7/RPL11/FLNA/ATP1B1/STXBP1/FAM107A	9
BP	GO:0050817	coagulation	10/175	342/18670	0.00148273	0.0321084	0.0259615	PRKACB/ANXA2/FLNA/COL1A1/SERPINE1/STXBP1/HBB/COL1A2/APOE/HSPB1	10
BP	GO:0051099	positive regulation of binding	7/175	179/18670	0.00151645	0.0324116	0.0262067	RAN/PARK7/ANXA2/RPL11/S100A10/LGALS3/APOE	7
BP	GO:0010043	response to zinc ion	4/175	53/18670	0.00152694	0.0324116	0.0262067	MT1G/MT2A/MT1X/MT1H	4
BP	GO:0031333	negative regulation of protein-containing complex assembly	6/175	132/18670	0.00153889	0.0324116	0.0262067	ADD3/CRYAB/PFN2/PARK7/STMN2/STXBP1	6
BP	GO:0042177	negative regulation of protein catabolic process	6/175	132/18670	0.00153889	0.0324116	0.0262067	GABARAPL2/PARK7/ANXA2/RPL11/FLNA/TIMP1	6
BP	GO:0019430	removal of superoxide radicals	3/175	25/18670	0.0015997	0.0332371	0.0268741	PARK7/SOD1/PRDX1	3
BP	GO:0051654	establishment of mitochondrion localization	3/175	25/18670	0.0015997	0.0332371	0.0268741	UBB/UCHL1/FEZ1	3
BP	GO:0030199	collagen fibril organization	4/175	54/18670	0.00163717	0.0335621	0.0271369	ANXA2/SERPINH1/COL1A1/COL1A2	4
BP	GO:0097345	mitochondrial outer membrane permeabilization	4/175	54/18670	0.00163717	0.0335621	0.0271369	YWHAB/MOAP1/YWHAQ/YWHAH	4
BP	GO:0048588	developmental cell growth	8/175	234/18670	0.0016704	0.0340165	0.0275043	ALCAM/SYT1/VEGFA/DPYSL2/RGS2/APOE/FN1/SPP1	8
BP	GO:0070997	neuron death	10/175	348/18670	0.00168587	0.0340172	0.0275048	GRM4/LANCL1/CX3CR1/EGR1/UBB/PARK7/SOD1/STXBP1/NAMPT/APOE	10
BP	GO:0034329	cell junction assembly	11/175	409/18670	0.00169256	0.0340172	0.0275048	PLXNB2/GPM6A/ACTN4/FLNA/APOD/VEGFA/FAM107A/FSCN1/GPM6B/S100A10/FN1	11
BP	GO:0050770	regulation of axonogenesis	7/175	183/18670	0.00172049	0.0343539	0.0277771	PLXNB2/CHN1/VEGFA/DPYSL2/APOE/FN1/SPP1	7
BP	GO:0042098	T cell proliferation	7/175	184/18670	0.00177469	0.0351761	0.0284419	RPS6/MSN/IGFBP2/HLA-DPB1/HLA-DPA1/ANXA1/LGALS3	7
BP	GO:1900739	regulation of protein insertion into mitochondrial membrane involved in apoptotic signaling pathway	3/175	26/18670	0.00179598	0.0351761	0.0284419	YWHAB/YWHAQ/YWHAH	3
BP	GO:1900740	positive regulation of protein insertion into mitochondrial membrane involved in apoptotic signaling pathway	3/175	26/18670	0.00179598	0.0351761	0.0284419	YWHAB/YWHAQ/YWHAH	3
BP	GO:0006906	vesicle fusion	5/175	94/18670	0.0019146	0.0365116	0.0295218	ANXA2/SNAP25/SYT1/STXBP1/ANXA1	5
BP	GO:1902414	protein localization to cell junction	5/175	94/18670	0.0019146	0.0365116	0.0295218	KIF5C/ACTN4/SNAP25/FLNA/HSPB1	5
BP	GO:0048167	regulation of synaptic plasticity	7/175	187/18670	0.00194527	0.0365116	0.0295218	CX3CR1/SNAP25/YWHAH/STXBP1/FAM107A/NRGN/APOE	7
BP	GO:0099111	microtubule-based transport	7/175	187/18670	0.00194527	0.0365116	0.0295218	DYNLL1/KIF5C/UBB/UCHL1/FEZ1/SOD1/HSPB1	7
BP	GO:0001505	regulation of neurotransmitter levels	10/175	355/18670	0.00195081	0.0365116	0.0295218	GRM4/PFN2/CX3CR1/PARK7/SNAP25/SYT1/STXBP1/GPM6B/RGS2/HBB	10
BP	GO:0042743	hydrogen peroxide metabolic process	4/175	57/18670	0.00200089	0.0365116	0.0295218	PARK7/SOD1/PRDX1/HBB	4
BP	GO:0071248	cellular response to metal ion	7/175	188/18670	0.00200487	0.0365116	0.0295218	TF/MT1G/SOD1/MT2A/SYT1/MT1X/MT1H	7
BP	GO:0050810	regulation of steroid biosynthetic process	5/175	95/18670	0.00200588	0.0365116	0.0295218	RAN/EGR1/ADM/SOD1/APOE	5
BP	GO:0006706	steroid catabolic process	3/175	27/18670	0.00200666	0.0365116	0.0295218	YWHAH/APOE/SPP1	3
BP	GO:0071450	cellular response to oxygen radical	3/175	27/18670	0.00200666	0.0365116	0.0295218	PARK7/SOD1/PRDX1	3
BP	GO:0071451	cellular response to superoxide	3/175	27/18670	0.00200666	0.0365116	0.0295218	PARK7/SOD1/PRDX1	3
BP	GO:1902175	regulation of oxidative stress-induced intrinsic apoptotic signaling pathway	3/175	27/18670	0.00200666	0.0365116	0.0295218	PARK7/SOD1/HSPB1	3
BP	GO:0008045	motor neuron axon guidance	3/175	28/18670	0.00223208	0.0401558	0.0324683	ALCAM/KIF5C/CHN1	3
BP	GO:0010038	response to metal ion	10/175	362/18670	0.00224845	0.0401558	0.0324683	TF/MT1G/QDPR/PARK7/SOD1/MT2A/SYT1/MT1X/MT1H/IGFBP2	10
BP	GO:0007565	female pregnancy	7/175	192/18670	0.00225753	0.0401558	0.0324683	ADM/SOD1/NAMPT/RGS2/IGFBP2/TIMP1/SPP1	7
BP	GO:0070527	platelet aggregation	4/175	59/18670	0.00227223	0.0401558	0.0324683	FLNA/STXBP1/HBB/HSPB1	4
BP	GO:0097755	positive regulation of blood vessel diameter	4/175	59/18670	0.00227223	0.0401558	0.0324683	ADM/SOD1/RGS2/APOE	4
BP	GO:1902110	positive regulation of mitochondrial membrane permeability involved in apoptotic process	4/175	60/18670	0.00241697	0.0424695	0.0343391	YWHAB/MOAP1/YWHAQ/YWHAH	4
BP	GO:0043254	regulation of protein-containing complex assembly	11/175	429/18670	0.00245387	0.0427151	0.0345376	ADD3/CRYAB/PFN2/PARK7/STMN2/VEGFA/STXBP1/FSCN1/MSN/APOE/GFAP	11
BP	GO:0000303	response to superoxide	3/175	29/18670	0.00247261	0.0427151	0.0345376	PARK7/SOD1/PRDX1	3
BP	GO:0007263	nitric oxide mediated signal transduction	3/175	29/18670	0.00247261	0.0427151	0.0345376	MT2A/VEGFA/APOE	3
BP	GO:0090174	organelle membrane fusion	5/175	100/18670	0.00251069	0.0431306	0.0348736	ANXA2/SNAP25/SYT1/STXBP1/ANXA1	5
BP	GO:0002685	regulation of leukocyte migration	7/175	196/18670	0.00253412	0.0431494	0.0348888	CX3CR1/APOD/SERPINE1/VEGFA/MSN/ANXA1/LGALS3	7
BP	GO:0048608	reproductive structure development	11/175	431/18670	0.00254322	0.0431494	0.0348888	NCOA4/BASP1/ADM/UBB/RPS6/SOD1/FLNA/HTRA1/VEGFA/ANXA1/SPP1	11
BP	GO:0042542	response to hydrogen peroxide	6/175	146/18670	0.00255989	0.0431494	0.0348888	CRYAB/PARK7/SOD1/COL1A1/HBB/ANXA1	6
BP	GO:2001244	positive regulation of intrinsic apoptotic signaling pathway	4/175	61/18670	0.00256792	0.0431494	0.0348888	UBB/PARK7/RPL11/SOD1	4
BP	GO:0002262	myeloid cell homeostasis	6/175	147/18670	0.00264851	0.0440542	0.0356204	RPS24/RPS6/SOD1/PRDX1/VEGFA/ANXA1	6
BP	GO:0050900	leukocyte migration	12/175	499/18670	0.00267512	0.0440542	0.0356204	CX3CR1/COL1A1/ATP1B1/APOD/SERPINE1/VEGFA/SHC1/MSN/ANXA1/LGALS3/COL1A2/FN1	12
BP	GO:0007626	locomotory behavior	7/175	198/18670	0.00268184	0.0440542	0.0356204	EGR1/PARK7/UCHL1/SNAP25/CNP/SOD1/APOE	7
BP	GO:0061458	reproductive system development	11/175	434/18670	0.00268217	0.0440542	0.0356204	NCOA4/BASP1/ADM/UBB/RPS6/SOD1/FLNA/HTRA1/VEGFA/ANXA1/SPP1	11
BP	GO:1902686	mitochondrial outer membrane permeabilization involved in programmed cell death	4/175	62/18670	0.00272522	0.0440542	0.0356204	YWHAB/MOAP1/YWHAQ/YWHAH	4
BP	GO:0000027	ribosomal large subunit assembly	3/175	30/18670	0.00272857	0.0440542	0.0356204	RPL11/RPL38/RPL6	3
BP	GO:0000305	response to oxygen radical	3/175	30/18670	0.00272857	0.0440542	0.0356204	PARK7/SOD1/PRDX1	3
BP	GO:0098869	cellular oxidant detoxification	5/175	102/18670	0.00273638	0.0440542	0.0356204	PARK7/SOD1/PRDX1/HBB/APOE	5
BP	GO:0050804	modulation of chemical synaptic transmission	11/175	436/18670	0.00277818	0.0444942	0.0359762	GRM4/PFN2/CX3CR1/SNAP25/YWHAH/SYT1/STXBP1/FAM107A/NRGN/DNM1/APOE	11
BP	GO:0099177	regulation of trans-synaptic signaling	11/175	437/18670	0.00282721	0.0449774	0.0363668	GRM4/PFN2/CX3CR1/SNAP25/YWHAH/SYT1/STXBP1/FAM107A/NRGN/DNM1/APOE	11
BP	GO:1901214	regulation of neuron death	9/175	313/18670	0.0028376	0.0449774	0.0363668	GRM4/LANCL1/CX3CR1/EGR1/UBB/PARK7/SOD1/STXBP1/APOE	9
BP	GO:0006879	cellular iron ion homeostasis	4/175	63/18670	0.002889	0.0454711	0.036766	NCOA4/ISCU/TF/SOD1	4
BP	GO:0006898	receptor-mediated endocytosis	9/175	314/18670	0.00289832	0.0454711	0.036766	TF/ADM/ANXA2/SNAP25/SERPINE1/VEGFA/HBB/DNM1/APOE	9
BP	GO:0002082	regulation of oxidative phosphorylation	3/175	31/18670	0.00300029	0.0465954	0.0376751	ISCU/COX7A2/PARK7	3
BP	GO:0090075	relaxation of muscle	3/175	31/18670	0.00300029	0.0465954	0.0376751	SOD1/ATP1B1/RGS2	3
BP	GO:0035794	positive regulation of mitochondrial membrane permeability	4/175	64/18670	0.00305938	0.047038	0.038033	YWHAB/MOAP1/YWHAQ/YWHAH	4
BP	GO:0048278	vesicle docking	4/175	64/18670	0.00305938	0.047038	0.038033	SNAP25/NDRG4/SYT1/STXBP1	4
BP	GO:0042176	regulation of protein catabolic process	10/175	381/18670	0.00324419	0.0496313	0.0401298	GABARAPL2/UBB/PARK7/ANXA2/RPL11/FLNA/MSN/APOE/TIMP1/GFAP	10
BP	GO:0042311	vasodilation	3/175	32/18670	0.00328806	0.0500534	0.0404711	SOD1/RGS2/APOE	3
BP	GO:0007568	aging	9/175	321/18670	0.00335274	0.0507485	0.0410331	CRYAB/ADM/CNP/SOD1/APOD/SERPINE1/NAMPT/IGFBP2/TIMP1	9
BP	GO:0048545	response to steroid hormone	10/175	383/18670	0.00336673	0.0507485	0.0410331	NCOA4/RAN/ADM/PARK7/YWHAH/COL1A1/FAM107A/IGFBP2/ANXA1/SPP1	10
BP	GO:1902108	regulation of mitochondrial membrane permeability involved in apoptotic process	4/175	66/18670	0.0034205	0.0510584	0.0412837	YWHAB/MOAP1/YWHAQ/YWHAH	4
BP	GO:1905710	positive regulation of membrane permeability	4/175	66/18670	0.0034205	0.0510584	0.0412837	YWHAB/MOAP1/YWHAQ/YWHAH	4
BP	GO:0006979	response to oxidative stress	11/175	451/18670	0.00359016	0.0533321	0.0431221	LANCL1/CRYAB/PARK7/SOD1/COL1A1/APOD/PRDX1/HBB/ANXA1/APOE/HSPB1	11
BP	GO:0052547	regulation of peptidase activity	11/175	452/18670	0.00365042	0.0539665	0.043635	MBP/CRYAB/SERPINI1/PEBP1/PARK7/SERPINH1/SPOCK1/SERPINE1/VEGFA/FN1/TIMP1	11
BP	GO:0043523	regulation of neuron apoptotic process	7/175	210/18670	0.00371196	0.054271	0.0438813	GRM4/LANCL1/CX3CR1/PARK7/SOD1/STXBP1/APOE	7
BP	GO:0044557	relaxation of smooth muscle	2/175	10/18670	0.00374161	0.054271	0.0438813	SOD1/RGS2	2
BP	GO:1903862	positive regulation of oxidative phosphorylation	2/175	10/18670	0.00374161	0.054271	0.0438813	ISCU/PARK7	2
BP	GO:2000644	regulation of receptor catabolic process	2/175	10/18670	0.00374161	0.054271	0.0438813	ANXA2/APOE	2
BP	GO:0061387	regulation of extent of cell growth	5/175	110/18670	0.00378764	0.0546808	0.0442126	VEGFA/DPYSL2/APOE/FN1/SPP1	5
BP	GO:0035924	cellular response to vascular endothelial growth factor stimulus	4/175	68/18670	0.00380957	0.0547403	0.0442607	MT1G/VEGFA/ANXA1/HSPB1	4
BP	GO:1990748	cellular detoxification	5/175	112/18670	0.00409014	0.0584986	0.0472995	PARK7/SOD1/PRDX1/HBB/APOE	5
BP	GO:0046651	lymphocyte proliferation	8/175	272/18670	0.00420356	0.0598054	0.0483561	IRS2/RPS6/MSN/IGFBP2/HLA-DPB1/HLA-DPA1/ANXA1/LGALS3	8
BP	GO:0071241	cellular response to inorganic substance	7/175	215/18670	0.00422041	0.0598054	0.0483561	TF/MT1G/SOD1/MT2A/SYT1/MT1X/MT1H	7
BP	GO:1901030	positive regulation of mitochondrial outer membrane permeabilization involved in apoptotic signaling pathway	3/175	35/18670	0.0042506	0.0599569	0.0484786	YWHAB/YWHAQ/YWHAH	3
BP	GO:0061448	connective tissue development	8/175	273/18670	0.00429669	0.0603303	0.0487805	EGR1/UBB/COL6A2/ANXA2/SERPINH1/COL1A1/TGFBI/TIMP1	8
BP	GO:0032943	mononuclear cell proliferation	8/175	274/18670	0.00439141	0.0609737	0.0493008	IRS2/RPS6/MSN/IGFBP2/HLA-DPB1/HLA-DPA1/ANXA1/LGALS3	8
BP	GO:0031214	biomineral tissue development	6/175	163/18670	0.004402	0.0609737	0.0493008	WNT6/ANXA2/COL1A1/GPM6B/COL1A2/SPP1	6
BP	GO:0110148	biomineralization	6/175	163/18670	0.004402	0.0609737	0.0493008	WNT6/ANXA2/COL1A1/GPM6B/COL1A2/SPP1	6
BP	GO:0046886	positive regulation of hormone biosynthetic process	2/175	11/18670	0.004545	0.0615677	0.049781	EGR1/ADM	2
BP	GO:0071803	positive regulation of podosome assembly	2/175	11/18670	0.004545	0.0615677	0.049781	FSCN1/MSN	2
BP	GO:0090073	positive regulation of protein homodimerization activity	2/175	11/18670	0.004545	0.0615677	0.049781	PARK7/LGALS3	2
BP	GO:0098883	synapse pruning	2/175	11/18670	0.004545	0.0615677	0.049781	CX3CR1/C1QB	2
BP	GO:1905383	protein localization to presynapse	2/175	11/18670	0.004545	0.0615677	0.049781	KIF5C/HSPB1	2
CC	GO:0022626	cytosolic ribosome	27/179	112/19717	3.23155e-31	1.05995e-28	7.3135e-29	RPS24/RPL31/RPL41/RPL36AL/RPL9/RPS12/RPS23/RPS27/RPL15/RPL30/RPS10/RPL7/RPS29/RPL32/RPS25/RPL37/RPS6/RPL10A/RPL11/RPL38/RPS18/RPL6/RPL34/APOD/RPS16/RPS21/RPS5	27
CC	GO:0044391	ribosomal subunit	27/179	190/19717	1.23971e-24	2.03313e-22	1.40283e-22	RPS24/RPL31/RPL41/RBM3/RPL36AL/RPL9/RPS12/RPS23/RPS27/RPL15/RPL30/RPS10/RPL7/RPS29/RPL32/RPS25/RPL37/RPS6/RPL10A/RPL11/RPL38/RPS18/RPL6/RPL34/RPS16/RPS21/RPS5	27
CC	GO:0005840	ribosome	28/179	272/19717	1.35516e-21	1.48165e-19	1.02232e-19	RPS24/RPL31/RPL41/RBM3/RPL36AL/RPL9/RPS12/RPS23/RPS27/RPL15/RPL30/RPS10/RPL7/RPS29/RPL32/RPS25/RPL37/RPS6/RPL10A/RPL11/RPL38/RPS18/RPL6/RPL34/APOD/RPS16/RPS21/RPS5	28
CC	GO:0022625	cytosolic large ribosomal subunit	14/179	63/19717	3.92024e-16	3.2146e-14	2.21803e-14	RPL31/RPL41/RPL36AL/RPL9/RPL15/RPL30/RPL7/RPL32/RPL37/RPL10A/RPL11/RPL38/RPL6/RPL34	14
CC	GO:0042788	polysomal ribosome	11/179	32/19717	2.76911e-15	1.81654e-13	1.25339e-13	RPL31/RPL41/RPS23/RPL30/RPS29/RPL32/RPL10A/RPL11/RPL38/RPL6/RPS21	11
CC	GO:0022627	cytosolic small ribosomal subunit	12/179	44/19717	3.5389e-15	1.9346e-13	1.33485e-13	RPS24/RPS12/RPS23/RPS27/RPS10/RPS29/RPS25/RPS6/RPS18/RPS16/RPS21/RPS5	12
CC	GO:0015934	large ribosomal subunit	15/179	121/19717	3.0339e-13	1.4216e-11	9.80884e-12	RPL31/RPL41/RBM3/RPL36AL/RPL9/RPL15/RPL30/RPL7/RPL32/RPL37/RPL10A/RPL11/RPL38/RPL6/RPL34	15
CC	GO:0005844	polysome	12/179	72/19717	2.06901e-12	7.54039e-11	5.20277e-11	RPL31/RPL41/RPS23/RPL30/RPS29/RPL32/RPS6/RPL10A/RPL11/RPL38/RPL6/RPS21	12
CC	GO:0015935	small ribosomal subunit	12/179	72/19717	2.06901e-12	7.54039e-11	5.20277e-11	RPS24/RPS12/RPS23/RPS27/RPS10/RPS29/RPS25/RPS6/RPS18/RPS16/RPS21/RPS5	12
CC	GO:0005925	focal adhesion	22/179	405/19717	1.89166e-11	6.20464e-10	4.28112e-10	RPL31/GDI2/RPL9/YWHAB/ALCAM/RPL30/YWHAQ/RPS10/RPL7/RPS29/ACTN4/RPL10A/RPL38/RPS18/FLNA/RPL6/FAM107A/RPS16/MSN/ANXA1/RPS5/HSPB1	22
CC	GO:0030055	cell-substrate junction	22/179	412/19717	2.6386e-11	7.86782e-10	5.42869e-10	RPL31/GDI2/RPL9/YWHAB/ALCAM/RPL30/YWHAQ/RPS10/RPL7/RPS29/ACTN4/RPL10A/RPL38/RPS18/FLNA/RPL6/FAM107A/RPS16/MSN/ANXA1/RPS5/HSPB1	22
CC	GO:0070469	respirasome	11/179	100/19717	1.78344e-09	4.87473e-08	3.3635e-08	UQCRB/UQCRFS1/NDUFA1/COX4I1/NDUFB8/COX6A1/COX6B1/NDUFB1/COX7A2/UQCR11/UQCRQ	11
CC	GO:0062023	collagen-containing extracellular matrix	18/179	406/19717	3.37903e-08	8.52555e-07	5.88252e-07	SPARCL1/S100A4/COL6A2/ANXA2/SERPINH1/COL1A1/HTRA1/SERPINE1/APLP1/S100A10/ANXA1/LGALS3/COL1A2/TGFBI/C1QB/APOE/FN1/TIMP1	18
CC	GO:0098803	respiratory chain complex	9/179	85/19717	7.79584e-08	1.82645e-06	1.26023e-06	UQCRB/UQCRFS1/NDUFA1/COX4I1/NDUFB8/COX6A1/COX6B1/NDUFB1/UQCRQ	9
CC	GO:0005746	mitochondrial respirasome	9/179	88/19717	1.05688e-07	2.31104e-06	1.59459e-06	UQCRB/UQCRFS1/NDUFA1/COX4I1/NDUFB8/COX6A1/NDUFB1/COX7A2/UQCRQ	9
CC	GO:0070069	cytochrome complex	6/179	34/19717	5.60583e-07	1.14919e-05	7.9293e-06	UQCRB/UQCRFS1/COX4I1/COX6A1/COX6B1/UQCRQ	6
CC	GO:0098984	neuron to neuron synapse	15/179	350/19717	7.59655e-07	1.46569e-05	1.01131e-05	ADD3/RPS27/CRYAB/RPL30/RPL7/GRIA2/RPS25/RPL10A/SPOCK1/RPL38/RPS18/RPL6/SYT1/NRGN/DNM1	15
CC	GO:0014069	postsynaptic density	14/179	324/19717	1.63435e-06	2.97816e-05	2.05489e-05	ADD3/RPS27/CRYAB/RPL30/RPL7/GRIA2/RPS25/RPL10A/SPOCK1/RPL38/RPS18/RPL6/NRGN/DNM1	14
CC	GO:0032279	asymmetric synapse	14/179	328/19717	1.88722e-06	3.25794e-05	2.24794e-05	ADD3/RPS27/CRYAB/RPL30/RPL7/GRIA2/RPS25/RPL10A/SPOCK1/RPL38/RPS18/RPL6/NRGN/DNM1	14
CC	GO:0043025	neuronal cell body	17/179	497/19717	3.03558e-06	4.97836e-05	3.435e-05	CPE/MBP/CRYAB/ALCAM/GPM6A/CX3CR1/SERPINI1/KIF5C/UBB/UCHL1/FEZ1/SOD1/FLNA/STMN2/APOD/NRGN/APOE	17
CC	GO:0099572	postsynaptic specialization	14/179	348/19717	3.75431e-06	5.86388e-05	4.046e-05	ADD3/RPS27/CRYAB/RPL30/RPL7/GRIA2/RPS25/RPL10A/SPOCK1/RPL38/RPS18/RPL6/NRGN/DNM1	14
CC	GO:0005788	endoplasmic reticulum lumen	12/179	309/19717	2.6729e-05	0.000391519	0.000270143	WNT6/TF/SPARCL1/PNPLA2/COL6A2/SERPINH1/COL1A1/COL1A2/APOE/FN1/TIMP1/SPP1	12
CC	GO:0045277	respiratory chain complex IV	4/179	20/19717	2.84049e-05	0.000391519	0.000270143	UQCRFS1/COX4I1/COX6A1/COX6B1	4
CC	GO:0005743	mitochondrial inner membrane	15/179	473/19717	2.86477e-05	0.000391519	0.000270143	UQCRB/COX7C/UQCRFS1/NDUFA1/COX4I1/NDUFB8/COX6A1/COX6B1/COX6C/NDUFB1/COX7A2/UQCR11/UQCRQ/CNP/LGALS3	15
CC	GO:0098800	inner mitochondrial membrane protein complex	8/179	135/19717	3.27874e-05	0.000430171	0.000296813	UQCRB/UQCRFS1/NDUFA1/COX4I1/NDUFB8/COX6A1/NDUFB1/UQCRQ	8
CC	GO:0043209	myelin sheath	5/179	49/19717	8.04603e-05	0.00101504	0.000700363	PLP1/MBP/ANXA2/CNP/TUBA1A	5
CC	GO:0030665	clathrin-coated vesicle membrane	7/179	115/19717	8.68325e-05	0.00105485	0.000727836	TF/SYT1/NRGN/HLA-DRA/HLA-DPB1/HLA-DPA1/APOE	7
CC	GO:0005791	rough endoplasmic reticulum	6/179	85/19717	0.000124337	0.00145652	0.00100498	SRP9/RPS23/RPS29/PTGDS/RPL6/RPS21	6
CC	GO:0045121	membrane raft	11/179	315/19717	0.000149094	0.00162171	0.00111896	LDHB/ADD3/TUBA1B/PARK7/ANXA2/TUBA1A/SERPINH1/MAL/ATP1B1/GPM6B/S100A10	11
CC	GO:0005751	mitochondrial respiratory chain complex IV	3/179	12/19717	0.000152404	0.00162171	0.00111896	UQCRFS1/COX4I1/COX6A1	3
CC	GO:0098857	membrane microdomain	11/179	316/19717	0.000153272	0.00162171	0.00111896	LDHB/ADD3/TUBA1B/PARK7/ANXA2/TUBA1A/SERPINH1/MAL/ATP1B1/GPM6B/S100A10	11
CC	GO:1904115	axon cytoplasm	5/179	57/19717	0.000166623	0.00170789	0.00117842	DYNLL1/KIF5C/UCHL1/SOD1/HSPB1	5
CC	GO:0031091	platelet alpha granule	6/179	91/19717	0.000181189	0.00180091	0.00124261	ACTN4/SERPINE1/VEGFA/STXBP1/FN1/TIMP1	6
CC	GO:0098589	membrane region	11/179	328/19717	0.000211697	0.00204225	0.00140913	LDHB/ADD3/TUBA1B/PARK7/ANXA2/TUBA1A/SERPINH1/MAL/ATP1B1/GPM6B/S100A10	11
CC	GO:0005750	mitochondrial respiratory chain complex III	3/179	14/19717	0.000248807	0.00226691	0.00156414	UQCRB/UQCRFS1/UQCRQ	3
CC	GO:0045275	respiratory chain complex III	3/179	14/19717	0.000248807	0.00226691	0.00156414	UQCRB/UQCRFS1/UQCRQ	3
CC	GO:0030136	clathrin-coated vesicle	8/179	188/19717	0.000328139	0.00290891	0.00200711	TMED9/TF/SYT1/NRGN/HLA-DRA/HLA-DPB1/HLA-DPA1/APOE	8
CC	GO:0031093	platelet alpha granule lumen	5/179	67/19717	0.000357235	0.0030835	0.00212757	ACTN4/SERPINE1/VEGFA/FN1/TIMP1	5
CC	GO:0042613	MHC class II protein complex	3/179	16/19717	0.000377695	0.00317652	0.00219175	HLA-DRA/HLA-DPB1/HLA-DPA1	3
CC	GO:0072562	blood microparticle	7/179	147/19717	0.00039586	0.00323779	0.00223403	TF/HSPA2/MSN/HBB/C1QB/APOE/FN1	7
CC	GO:0042470	melanosome	6/179	106/19717	0.000414595	0.00323779	0.00223403	RAN/YWHAB/ATP6V1B2/ANXA2/CNP/PRDX1	6
CC	GO:0048770	pigment granule	6/179	106/19717	0.000414595	0.00323779	0.00223403	RAN/YWHAB/ATP6V1B2/ANXA2/CNP/PRDX1	6
CC	GO:0031143	pseudopodium	3/179	17/19717	0.000455576	0.00346766	0.00239264	ACTN4/CNP/MSN	3
CC	GO:0030139	endocytic vesicle	10/179	303/19717	0.000465174	0.00346766	0.00239264	WNT6/TF/GRIA2/UBB/STXBP1/HLA-DRA/HLA-DPB1/HLA-DPA1/HBB/APOE	10
CC	GO:1990204	oxidoreductase complex	6/179	114/19717	0.000610647	0.00445094	0.00307109	UQCRB/UQCRFS1/NDUFA1/NDUFB8/NDUFB1/UQCRQ	6
CC	GO:0030669	clathrin-coated endocytic vesicle membrane	4/179	44/19717	0.000671574	0.00478861	0.00330408	HLA-DRA/HLA-DPB1/HLA-DPA1/APOE	4
CC	GO:0034774	secretory granule lumen	10/179	321/19717	0.000726732	0.00507166	0.00349938	GDI2/TF/SERPINI1/ACTN4/ANXA2/SERPINE1/VEGFA/ALDOC/FN1/TIMP1	10
CC	GO:0060205	cytoplasmic vesicle lumen	10/179	325/19717	0.000798863	0.0054589	0.00376657	GDI2/TF/SERPINI1/ACTN4/ANXA2/SERPINE1/VEGFA/ALDOC/FN1/TIMP1	10
CC	GO:0031983	vesicle lumen	10/179	327/19717	0.000837082	0.00554913	0.00382883	GDI2/TF/SERPINI1/ACTN4/ANXA2/SERPINE1/VEGFA/ALDOC/FN1/TIMP1	10
CC	GO:0030666	endocytic vesicle membrane	7/179	167/19717	0.000845904	0.00554913	0.00382883	WNT6/GRIA2/UBB/HLA-DRA/HLA-DPB1/HLA-DPA1/APOE	7
CC	GO:0030426	growth cone	7/179	171/19717	0.000971574	0.00624855	0.00431142	GPM6A/KIF5C/BASP1/FEZ1/SNAP25/STMN2/FSCN1	7
CC	GO:0120111	neuron projection cytoplasm	5/179	84/19717	0.00100886	0.00636358	0.00439079	DYNLL1/KIF5C/UCHL1/SOD1/HSPB1	5
CC	GO:0030427	site of polarized growth	7/179	176/19717	0.00114885	0.00710984	0.0049057	GPM6A/KIF5C/BASP1/FEZ1/SNAP25/STMN2/FSCN1	7
CC	GO:0098978	glutamatergic synapse	10/179	349/19717	0.00136607	0.00829761	0.00572525	GPM6A/PFN2/SPARCL1/SNAP25/FLNA/SYT1/STXBP1/NRGN/DNM1/APOE	10
CC	GO:0030662	coated vesicle membrane	7/179	182/19717	0.00139404	0.00831356	0.00573625	TF/SYT1/NRGN/HLA-DRA/HLA-DPB1/HLA-DPA1/APOE	7
CC	GO:0042611	MHC protein complex	3/179	25/19717	0.00146086	0.00855646	0.00590385	HLA-DRA/HLA-DPB1/HLA-DPA1	3
CC	GO:0005604	basement membrane	5/179	95/19717	0.00174793	0.0100583	0.00694008	ANXA2/APLP1/TGFBI/FN1/TIMP1	5
CC	GO:0097060	synaptic membrane	11/179	432/19717	0.00203225	0.0114927	0.00792984	GRM4/CPE/CRYAB/GPM6A/GRIA2/SNAP25/SYT1/STXBP1/NRGN/ANXA1/DNM1	11
CC	GO:0071556	integral component of lumenal side of endoplasmic reticulum membrane	3/179	29/19717	0.00225992	0.0123542	0.00852426	HLA-DRA/HLA-DPB1/HLA-DPA1	3
CC	GO:0098553	lumenal side of endoplasmic reticulum membrane	3/179	29/19717	0.00225992	0.0123542	0.00852426	HLA-DRA/HLA-DPB1/HLA-DPA1	3
CC	GO:0045334	clathrin-coated endocytic vesicle	4/179	63/19717	0.00257821	0.0136656	0.0094291	HLA-DRA/HLA-DPB1/HLA-DPA1/APOE	4
CC	GO:0098798	mitochondrial protein complex	8/179	259/19717	0.00258314	0.0136656	0.0094291	UQCRB/UQCRFS1/NDUFA1/COX4I1/NDUFB8/COX6A1/NDUFB1/UQCRQ	8
CC	GO:0042734	presynaptic membrane	6/179	161/19717	0.0035563	0.0183482	0.01266	GRM4/GPM6A/SNAP25/SYT1/STXBP1/DNM1	6
CC	GO:0098576	lumenal side of membrane	3/179	34/19717	0.00358013	0.0183482	0.01266	HLA-DRA/HLA-DPB1/HLA-DPA1	3
CC	GO:0005583	fibrillar collagen trimer	2/179	11/19717	0.00427149	0.021228	0.014647	COL1A1/COL1A2	2
CC	GO:0098643	banded collagen fibril	2/179	11/19717	0.00427149	0.021228	0.014647	COL1A1/COL1A2	2
CC	GO:0005874	microtubule	10/179	416/19717	0.00481753	0.0233308	0.016098	BEX4/DYNLL1/TBCB/KIF5C/TUBA1B/TUBB2A/FEZ1/TUBA1A/DPYSL2/DNM1	10
CC	GO:0032432	actin filament bundle	4/179	75/19717	0.00483688	0.0233308	0.016098	CRYAB/ACTN4/FAM107A/FSCN1	4
CC	GO:0030135	coated vesicle	8/179	289/19717	0.0050002	0.0237691	0.0164003	TMED9/TF/SYT1/NRGN/HLA-DRA/HLA-DPB1/HLA-DPA1/APOE	8
CC	GO:0005902	microvillus	4/179	83/19717	0.00691562	0.0320707	0.0221283	ATP6V1B2/CNP/FSCN1/MSN	4
CC	GO:0043218	compact myelin	2/179	14/19717	0.00694213	0.0320707	0.0221283	MBP/ANXA2	2
CC	GO:0005581	collagen trimer	4/179	87/19717	0.00814658	0.0371122	0.025607	COL6A2/COL1A1/COL1A2/C1QB	4
CC	GO:0016324	apical plasma membrane	8/179	318/19717	0.00870565	0.0391158	0.0269894	TF/ATP6V1B2/MAL/ATP1B1/MSN/IGFBP2/ANXA1/FN1	8
CC	GO:0071437	invadopodium	2/179	16/19717	0.00904618	0.0400966	0.0276661	FSCN1/MSN	2
CC	GO:0030133	transport vesicle	9/179	392/19717	0.0097628	0.042696	0.0294597	TMED9/CPE/SNAP25/SYT1/NRGN/HLA-DRA/HLA-DPB1/HLA-DPA1/DNM1	9
CC	GO:0030134	COPII-coated ER to Golgi transport vesicle	4/179	93/19717	0.0102491	0.0438017	0.0302226	TMED9/HLA-DRA/HLA-DPB1/HLA-DPA1	4
CC	GO:0005747	mitochondrial respiratory chain complex I	3/179	50/19717	0.0105498	0.0438017	0.0302226	NDUFA1/NDUFB8/NDUFB1	3
CC	GO:0030964	NADH dehydrogenase complex	3/179	50/19717	0.0105498	0.0438017	0.0302226	NDUFA1/NDUFB8/NDUFB1	3
CC	GO:0045271	respiratory chain complex I	3/179	50/19717	0.0105498	0.0438017	0.0302226	NDUFA1/NDUFB8/NDUFB1	3
CC	GO:0030658	transport vesicle membrane	6/179	208/19717	0.0119517	0.0490019	0.0338107	CPE/SYT1/NRGN/HLA-DRA/HLA-DPB1/HLA-DPA1	6
CC	GO:0031045	dense core granule	2/179	19/19717	0.0126632	0.0506528	0.0349498	SOD1/SYT1	2
CC	GO:0098644	complex of collagen trimers	2/179	19/19717	0.0126632	0.0506528	0.0349498	COL1A1/COL1A2	2
CC	GO:0071682	endocytic vesicle lumen	2/179	20/19717	0.013987	0.0552741	0.0381384	HBB/APOE	2
CC	GO:0016323	basolateral plasma membrane	6/179	217/19717	0.0144705	0.0565039	0.038987	TF/ANXA2/ATP1B1/NDRG4/MSN/ANXA1	6
CC	GO:0043197	dendritic spine	5/179	159/19717	0.0151132	0.058319	0.0402394	CRYAB/GPM6A/GRIA2/NRGN/DNM1	5
CC	GO:0150034	distal axon	7/179	285/19717	0.0155298	0.0592299	0.0408679	GPM6A/KIF5C/BASP1/FEZ1/SNAP25/STMN2/FSCN1	7
CC	GO:0044309	neuron spine	5/179	161/19717	0.0158719	0.0598389	0.0412881	CRYAB/GPM6A/GRIA2/NRGN/DNM1	5
CC	GO:0070820	tertiary granule	5/179	164/19717	0.017057	0.0635761	0.0438667	DYNLL1/SNAP25/ALDOC/HBB/LGALS3	5
CC	GO:0019897	extrinsic component of plasma membrane	5/179	165/19717	0.0174647	0.0643644	0.0444106	TF/ANXA2/SNAP25/S100A10/ANXA1	5
CC	GO:0012507	ER to Golgi transport vesicle membrane	3/179	62/19717	0.0188143	0.0685676	0.0473107	HLA-DRA/HLA-DPB1/HLA-DPA1	3
MF	GO:0003735	structural constituent of ribosome	26/174	202/17696	8.8213e-22	3.51088e-19	2.86925e-19	RPS24/RPL31/RPL41/RPL36AL/RPL9/RPS12/RPS23/RPS27/RPL15/RPL30/RPS10/RPL7/RPS29/RPL32/RPS25/RPL37/RPS6/RPL10A/RPL11/RPL38/RPS18/RPL6/RPL34/RPS16/RPS21/RPS5	26
MF	GO:0009055	electron transfer activity	11/174	114/17696	1.62115e-08	3.22609e-06	2.6365e-06	UQCRB/COX7C/UQCRFS1/COX4I1/COX6A1/COX6B1/COX6C/COX7A2/QDPR/UQCR11/UQCRQ	11
MF	GO:0004129	cytochrome-c oxidase activity	6/174	28/17696	2.60989e-07	2.07748e-05	1.69781e-05	COX7C/COX4I1/COX6A1/COX6B1/COX6C/COX7A2	6
MF	GO:0015002	heme-copper terminal oxidase activity	6/174	28/17696	2.60989e-07	2.07748e-05	1.69781e-05	COX7C/COX4I1/COX6A1/COX6B1/COX6C/COX7A2	6
MF	GO:0016676	oxidoreductase activity, acting on a heme group of donors, oxygen as acceptor	6/174	28/17696	2.60989e-07	2.07748e-05	1.69781e-05	COX7C/COX4I1/COX6A1/COX6B1/COX6C/COX7A2	6
MF	GO:0016675	oxidoreductase activity, acting on a heme group of donors	6/174	29/17696	3.26402e-07	2.16514e-05	1.76944e-05	COX7C/COX4I1/COX6A1/COX6B1/COX6C/COX7A2	6
MF	GO:0050840	extracellular matrix binding	7/174	57/17696	1.37609e-06	7.82405e-05	6.39416e-05	SPARCL1/ANXA2/SPOCK1/VEGFA/LGALS3/TGFBI/SPP1	7
MF	GO:0008121	ubiquinol-cytochrome-c reductase activity	4/174	10/17696	1.81089e-06	8.00815e-05	6.54462e-05	UQCRB/UQCRFS1/UQCR11/UQCRQ	4
MF	GO:0016681	oxidoreductase activity, acting on diphenols and related substances as donors, cytochrome as acceptor	4/174	10/17696	1.81089e-06	8.00815e-05	6.54462e-05	UQCRB/UQCRFS1/UQCR11/UQCRQ	4
MF	GO:0050839	cell adhesion molecule binding	18/174	499/17696	2.16915e-06	8.63321e-05	7.05544e-05	RAN/YWHAB/CPE/RPL15/PARK7/ACTN4/ANXA2/TAGLN2/FLNA/RPL6/RPL34/PRDX1/FSCN1/MSN/ANXA1/TGFBI/FN1/SPP1	18
MF	GO:0016679	oxidoreductase activity, acting on diphenols and related substances as donors	4/174	11/17696	2.82384e-06	0.000102172	8.34993e-05	UQCRB/UQCRFS1/UQCR11/UQCRQ	4
MF	GO:0048306	calcium-dependent protein binding	6/174	61/17696	2.94105e-05	0.000975449	0.00079718	S100A4/ANXA2/SNAP25/STMN2/SYT1/ANXA1	6
MF	GO:0019843	rRNA binding	6/174	63/17696	3.54099e-05	0.00108409	0.000885963	RBM3/RPL9/RPL37/RPL11/RPS18/RPS5	6
MF	GO:0002020	protease binding	8/174	128/17696	3.9033e-05	0.00110965	0.000906857	MBP/PARK7/ANXA2/COL1A1/SERPINE1/COL1A2/FN1/TIMP1	8
MF	GO:0019911	structural constituent of myelin sheath	3/174	10/17696	0.000106578	0.00272626	0.00222802	PLP1/MBP/MAL	3
MF	GO:0045296	cadherin binding	12/174	331/17696	0.000109598	0.00272626	0.00222802	RAN/YWHAB/RPL15/PARK7/ANXA2/TAGLN2/FLNA/RPL6/RPL34/PRDX1/FSCN1/ANXA1	12
MF	GO:0004857	enzyme inhibitor activity	12/174	375/17696	0.000345919	0.00766074	0.0062607	SERPINI1/SCG5/PEBP1/ANXA2/SERPINH1/SPOCK1/RPL11/SERPINE1/ANXA1/LGALS3/HSPB1/TIMP1	12
MF	GO:0015078	proton transmembrane transporter activity	7/174	133/17696	0.000346466	0.00766074	0.0062607	COX7C/COX4I1/COX6A1/COX6B1/COX6C/ATP6V1B2/COX7A2	7
MF	GO:0005200	structural constituent of cytoskeleton	6/174	102/17696	0.000511868	0.0101906	0.00832824	ADD3/TUBA1B/TUBB2A/TUBA1A/MSN/GFAP	6
MF	GO:0005518	collagen binding	5/174	67/17696	0.000512093	0.0101906	0.00832824	SPARCL1/SERPINH1/SPOCK1/TGFBI/FN1	5
MF	GO:0050750	low-density lipoprotein particle receptor binding	3/174	21/17696	0.00109086	0.0206744	0.016896	LANCL1/SYT1/APOE	3
MF	GO:0061134	peptidase regulator activity	8/174	219/17696	0.00148183	0.0268076	0.0219084	SERPINI1/PEBP1/SERPINH1/SPOCK1/MAL/SERPINE1/FN1/TIMP1	8
MF	GO:0016209	antioxidant activity	5/174	86/17696	0.00158985	0.0275113	0.0224834	PARK7/SOD1/PRDX1/HBB/APOE	5
MF	GO:0017075	syntaxin-1 binding	3/174	26/17696	0.00205701	0.0327476	0.0267628	SNAP25/SYT1/STXBP1	3
MF	GO:0070325	lipoprotein particle receptor binding	3/174	26/17696	0.00205701	0.0327476	0.0267628	LANCL1/SYT1/APOE	3
MF	GO:0004867	serine-type endopeptidase inhibitor activity	5/174	94/17696	0.00235315	0.0360213	0.0294382	SERPINI1/PEBP1/SERPINH1/SPOCK1/SERPINE1	5
MF	GO:0008022	protein C-terminus binding	7/174	187/17696	0.00253756	0.0372682	0.0304572	DYNLL1/YWHAB/YWHAQ/ATP1B1/SYT1/DNM1/FN1	7
MF	GO:0042277	peptide binding	9/174	295/17696	0.00262188	0.0372682	0.0304572	LANCL1/ITM2A/CRYAB/GRIA2/TMEM158/HLA-DRA/HLA-DPB1/HLA-DPA1/APOE	9
MF	GO:0042605	peptide antigen binding	3/174	31/17696	0.00343063	0.0470825	0.0384779	HLA-DRA/HLA-DPB1/HLA-DPA1	3
MF	GO:0003779	actin binding	11/174	431/17696	0.00364652	0.0483771	0.0395359	ADD3/PFN2/S100A4/ACTN4/YWHAH/FLNA/MARCKSL1/ENC1/FAM107A/FSCN1/MSN	11
MF	GO:0032395	MHC class II receptor activity	2/174	10/17696	0.00410728	0.0527322	0.0430951	HLA-DRA/HLA-DPA1	2
MF	GO:0047485	protein N-terminus binding	5/174	109/17696	0.0044529	0.0553829	0.0452614	YWHAQ/ACTN4/FEZ1/STXBP1/RPS21	5
MF	GO:0000149	SNARE binding	5/174	110/17696	0.00462859	0.0558236	0.0456215	GABARAPL2/TMED9/SNAP25/SYT1/STXBP1	5
MF	GO:0048407	platelet-derived growth factor binding	2/174	11/17696	0.00498768	0.0567171	0.0463517	COL1A1/COL1A2	2
MF	GO:0140104	molecular carrier activity	2/174	11/17696	0.00498768	0.0567171	0.0463517	TF/PARK7	2
